# Supplementary material for: Roles of Cyclic Nucleotide Phosphodiesterases in Signal Transduction Pathways in the Nematode Caenorhabditis elegans
Source: Cells. 2025 Jul 30;14(15):1174. doi: 10.3390/cells14151174 (PMC12346295; doi:10.3390/cells14151174)
Supplement: Supplementary file 1 [file cells-14-01174-s001.zip]

Archive with 6 entries (6 files):
- Pdease_domain_brafl-filt_gt200_clust99.fasta
- Supplementary Materials.pdf
- pde_tree_draft5.nwk
- pde_tree_draft5_key.csv
- pde_tree_draft5_renamed_brafil-filt.contree
- pde_tree_draft5-brafl-filt.aln
