# Supplementary material for: Roles of Cyclic Nucleotide Phosphodiesterases in Signal Transduction Pathways in the Nematode Caenorhabditis elegans
Source: Cells. 2025 Jul 30;14(15):1174. doi: 10.3390/cells14151174 (PMC12346295; doi:10.3390/cells14151174)
Supplement: Supplementary file 1 [file cells-14-01174-s001.zip › Pdease_domain_brafl-filt_gt200_clust99.fasta]

>tr|A0A0A0MS69|A0A0A0MS69_HUMAN Phosphodiesterase OS=Homo sapiens OX=9606 GN=PDE1C PE=1 SV=1
YHNLMHAADVTQTVHYLLYKTGVANWLTELEIFAIIFSAAIHDYEHTGTTNNFHIQTRSD
PAILYNDRSVLENHHLSAAYRLLQDDEEMNILINLSKDDWREFRTLVIEMVMATDMSCHF
QQIKAMKTALQQPEAIEKPKALSLMLHTADISHPAKAWDLHHRWTMSLLEEFFRQGDREA
ELGLPFSPLCDRKSTMVAQSQVGFIDFIVEPTFTVLTDMTEKIVSPLID
>tr|A0A0B4KFZ3|A0A0B4KFZ3_DROME Phosphodiesterase OS=Drosophila melanogaster OX=7227 GN=Pde6 PE=3 SV=1
YHNWRHALNVAQTMFAMLKTGKMERFMTDLEILGLLVACLCHDLDHRGTNNAFQTKTESP
LAILYTTSTMEHHHFDQCVMILNSEGNNIFQALSPEDYRSVMKTVESAILSTDLAMYFKK
RNAFLELVENGEFDWQGEEKKDLLCGMMMTACDVSAIAKPWEVQHKVAKLVADEFFDQGD
LEKLQLNTQPVAMMDRERKDELPKMQVGFIDVICLPLYRVLCDTFPWITPLYEG
>tr|A0A0S2Z475|A0A0S2Z475_HUMAN Phosphodiesterase (Fragment) OS=Homo sapiens OX=9606 GN=PDE9A PE=2 SV=1
FHNFRHCFCVAQMMYSMVWLCSLQEKFSQTDILILMTAAICHDLDHPGYNNTYQINARTE
LAVRYNDISPLENHHCAVAFQILAEPECNIFSNIPPDGFKQIRQGMITLILATDMARHAE
IMDSFKEKMENFDYSNEEHMTLLKMILIKCCDISNEVRPMEVAEPWVDCLLEEYFMQSDR
EKSEGLPVAPFMDRDKVTKATAQIGFIKFVLIPMFETVTKLFPMVEEIM
>tr|A0A140VJR0|A0A140VJR0_HUMAN Phosphodiesterase OS=Homo sapiens OX=9606 GN=PDE4D PE=2 SV=1
YHNNIHAADVVQSTHVLLSTPALEAVFTDLEILAAIFASAIHDVDHPGVSNQFLINTNSE
LALMYNDSSVLENHHLAVGFKLLQEENCDIFQNLTKKQRQSLRKMVIDIVLATDMSKHMN
LLADLKTMVETKKVTSSGVLLLDNYSDRIQVLQNMVHCADLSNPTKPLQLYRQWTDRIME
EFFRQGDRERERGMEISPMCDKHNASVEKSQVGFIDYIVHPLWETWADLVHPDAQDILDT
L
>tr|A0A1B1UZP3|A0A1B1UZP3_HUMAN Phosphodiesterase OS=Homo sapiens OX=9606 PE=2 SV=1
YHNWKHAVTVAHCMYAILQNNHTLFTDLERKGLLIACLCHDLDHRGFSNSYLQKFDHPLA
ALYSTSTMEQHHFSQTVSILQLEGHNIFSTLSSSEYEQVLEIIRKAIIATDLALYFGNRK
QLEEMYQTGSLNLNNQSHRDRVIGLMMTACDLCSVTKLWPVTKLTANDIYAEFWAEGDEM
KKLGIQPIPMMDRDKKDEVPQGQLGFYNAVAIPCYTTLTQILPPTEPLLKAC
>tr|A0A2R8Y4E6|A0A2R8Y4E6_HUMAN Phosphodiesterase OS=Homo sapiens OX=9606 GN=PDE8B PE=3 SV=1
YHNSTHAADVLHATAFFLGKERVKGSLDQLDEVAALIAATVHDVDHPGRTNSFLCNAGSE
LAVLYNDTAVLESHHTALAFQLTVKDTKCNIFKNIDRNHYRTLRQAIIDMVLATEMTKHF
EHVNKFVNSINKPMAAEIEGSDCECNPAGKNFPENQILIKRMMIKCADVANPCRPLDLCI
EWAGRISEEYFAQTDEEKRQGLPVVMPVFDRNTCSIPKSQISFIDYFITDMFDAWDAFAH
LPALMQHL
>tr|A0A7M7G3V0|A0A7M7G3V0_STRPU Phosphodiesterase OS=Strongylocentrotus purpuratus OX=7668 PE=3 SV=1
YHNFRHAFNVQQVMFAILQNTGVAKYLSDIEQLTLLVGCLCHDLDHRGTNNAYQEKSQSP
LAQLYGSKATMEYHHFNHAVMILSSQGHNIFGNLSPEQYSEAMNILKHSIISTDLALHFK
VRGQFFEMIRNQTHNWNSPQNKELLRSILMTASDVAASTKPWRIQQKIAELVTSEFFDQG
DMERKELKIEPTSMFDRSRKDELPEMQLGFIDGVCIPLYESLVHVSVKFRPMLDGV
>tr|A0A7M7GFV0|A0A7M7GFV0_STRPU Phosphodiesterase OS=Strongylocentrotus purpuratus OX=7668 PE=3 SV=1
YHNQIHAADVVHSTHFLLSAPALENVFTDLEIMAALFSAAIHDVHHPGLNNQFLCTTSAE
LAILYNDVSVLENHSLAVAFKLLQEDNCNIFENLTKKQLQTLRKMSIDMVLATDMSKHMS
LLADLKTMVETKKVAGSGVLLLDNYTDRIQVLKNLVHCADVANPSKPLHIYTQWTSMLME
EFFRQGDLEREKGVEISPMMDRENASINKSQVGFIDFILHPLWETWADLVYPDAQEILDH
L
>tr|A0A7M7HEY9|A0A7M7HEY9_STRPU Phosphodiesterase OS=Strongylocentrotus purpuratus OX=7668 PE=3 SV=1
YHNSSHAADVLQATSYFLGKDKMQSCFETADHVAALIAAAVHDVDHPGKTNSFLCNAGSD
LAILYNDTAVLESHHSALAFQLTTKEDRCNIFKELDRDDFRALRHSIIDMILATEMTKHF
EHLSKFVNCINKPGARDGDDSSSLQSGGRSTPDTMILSTPENRALVRRMLIKCADVANPT
RPLELCREWARRISQEYFNQTDEEKRRGLPVVMPVFDRTMCSIPKSQISFIDYFIMDMFE
AWDSFADCPELMEHL
>tr|A0A7M7NAH3|A0A7M7NAH3_STRPU Phosphodiesterase OS=Strongylocentrotus purpuratus OX=7668 PE=3 SV=1
FHNFRHCFCVTQMMYGMIYLCDLQSKVCLSDLGILLTAAVCHDLDHPGFNNTYQINARTD
LAIRYNDISPLENHHCAVAFKIISNPECNIFRNVPEEQFKDIRQGIIMLIMATDMARHSE
ILDQFKAQVESGFDFSNQEHLNYLRMVLIKCCDISNEVRPSDVSEPWVDCLLEEYFMQSD
REKIEGLPVASFMDRDKVTKPTAQVGFIKFVLIPMFEVVAKLFTQLND
>tr|A0A7M7ND94|A0A7M7ND94_STRPU Phosphodiesterase OS=Strongylocentrotus purpuratus OX=7668 PE=3 SV=1
YHNWRHAFTVAQTMFAIIKAGGMKNVLTDIEVMCLMVACLSHDLDHRGTNNNFQVMIESP
LAQLYSTSTMEHHHFDQCIMILNSKGNEIFMNLNPEEYTNAIRLLEHAILATDLAVYFKS
RGEFFHLVDEQKCEWNEDDQRELLRGMLMTACDISAISKPWDVQKEIAKLVFGEFFEQGD
LERQQLNKVPDDMMNREKRDLLPKMQVGFVDAICLPVYESLTKVNDKMKPLLDMC
>tr|A0A7M7NHQ3|A0A7M7NHQ3_STRPU Phosphodiesterase OS=Strongylocentrotus purpuratus OX=7668 PE=3 SV=1
YHNWYHAFTVGHFCYLLYKNMDSLKVLTEIEVFALFVACLCHDLDHRGTNNSFQVHSQSV
LAALYSSEGSVMERHHFAQAMCIVNTEGCNIFENLNRDEYQKALDLVQDIILATDLAHHL
RIHKDLEKMARDGYNVDDPEHHKLLLCMLMTCCDLSDQTKNWSWTKKIAELIYHEFFSQG
DLEKAMGLETPEMFDREKACIPELQIGFLDHIALPLYRVLGQTFPQTKTVVDAV
>tr|A0A7M7NM61|A0A7M7NM61_STRPU Phosphodiesterase OS=Strongylocentrotus purpuratus OX=7668 PE=3 SV=1
YHNSMHAADVCQAMHCYLQEEKLREALKPIEIMGALLGSAMHDLDHPGVNQKYLINSKHH
LAELYQNSSILENHHWRVGISVLTETGLLDHLPPEQWKMFVDHIRSLILATDIARQQEFL
SEFQNILERSDLNLKSHETRKFILQIALKCADICNPCRPWQITEKWGNVVSEEFFRQGDR
EKADDLPISMNCNRHTTTIPQIQCGFIGFVVEPLFKNWARFMPSALSQSMLHNM
>tr|A0A7M7NS84|A0A7M7NS84_STRPU Phosphodiesterase OS=Strongylocentrotus purpuratus OX=7668 PE=3 SV=1
YHNWTHAFSVAHSVYTMIMTGQGQVFNPLEALALFVACLCHDLDHRGKNNAFMVNTASPL
ASVYSTSTMEHHHFNMTITILQNDGHNIFKHLSSEEYKQVLGDIRHAILATDLALFFPNK
AKLKKIVEEKNFSWDNQEHRQCVKALSMTACDLAANTKPWHIQQQTVKVIFDEFYQQGDE
EKAAGRNPIPMMDRDRAHELPANQVSFIVGICLPCYDLLAQLVPSAKPMYEG
>tr|A0A7M7NZI9|A0A7M7NZI9_STRPU Phosphodiesterase OS=Strongylocentrotus purpuratus OX=7668 PE=3 SV=1
YHNRIHAADVLHGCYYMSTQQIPGFTQVNPEDLDPMGRQDDDPDSFHTPTVTPRASISSD
SSYGILAGNLPALELMALYTAAAMHDYDHPGRTNAFLVATSASQAILYNDRSVLENHHAA
ASWSLFLSKPEYNFLSSLDIAEFKRFRFLVVEYILATDLKRHFDFLVEFNSKVNDVDAPG
INWAVESDRLLVCQMCIKLADISGPTKIKDLHCNWTYRISEEFYEQGDDERNLGLTVSPY
MDRNAPQLAKLQEGFINHLVAPL
>tr|A0A7M7P077|A0A7M7P077_STRPU Phosphodiesterase OS=Strongylocentrotus purpuratus OX=7668 PE=3 SV=1
FHNFKHCFCVSQMMYGIIWRVDLPKLIGHQECLVMITSAICHDLDHPGYNNAYQVNAGTE
LALRYNDISPLENHHCSVAFKILEKPHCNIFKNLSPEIFKQVREGIIRCILATDMAKHNE
ILNGFKDIISTFDFSNKVHKDLLTKICIKVADISNEARPMDVAEPWIDCLLQEFFNQSDM
EKLEGLPVAPFMDREKVTKHTSQTGFIRFVLLPLFESLGLLFPKLDEHI
>tr|A0A7M7T2Y9|A0A7M7T2Y9_STRPU Phosphodiesterase OS=Strongylocentrotus purpuratus OX=7668 PE=3 SV=1
FHNFCHAFDVCHCMFMILLHSEGRFTDEEMYAMFFGSICHDMDHRGLTNSFHAKFGTPLG
KLYSSSIMESHHFAMIVSILHREGFNVFSHLPPDTFKKIVDLIQDIIMSTDLTNFFPNHK
ELSKLLVAQTFDWTIDHHRWSIRNMCMTACDLCASTKMWPIQQQIVECLYEEFYSQGDIE
KERGETPIQMLDRDNQPNRAQEQIEFLTNVCLPCFSDIADLLPESQPLLSGC
>tr|A0A9J7HGU5|A0A9J7HGU5_BRAFL Phosphodiesterase OS=Branchiostoma floridae OX=7739 GN=LOC118403259 PE=3 SV=1
YHNWRHAFNVCQVMHALLTNGGMGEDLFSDDPGDQLRQQAGGLAEKMSSMEMLVLLVACL
CHDLDHRGTNNAFQQKSQSPLAKLYGTFATMEHHHFNHAVMILNNQSHNIFSNLTNEEYS
KVMKMLKHAILSTDLTLHFQIRKEFFSLASSGEFDRNDKKHREMLRGMLMTACDLAAVTK
PWEIQKKVAELVTSEFFDQGDKERAELNLEPAALFDRRRKDDLPEMQLGWIDSVCFPLYE
ALVKVEPRLAPLRDGV
>tr|A0A9J7HKK3|A0A9J7HKK3_BRAFL Calcium/calmodulin-dependent 3',5'-cyclic nucleotide phosphodiesterase 1C-like OS=Branchiostoma floridae OX=7739 GN=LOC118405728 PE=4 SV=1
YHNQLHAADVTQTTHYLLYSTGLVQWLADVEILAVVLSAAIHDVEHTGETNSFHVMSKSP
MALLYNDRAVLENHHISTAFRLMEDDSLNILGNLSNDDFRTLRTLTIDMVLATDMSFHFQ
QVKQIKSLLSCPESIDKSKALSLLLHTADIGHPAKPWHLHARWTEQLMEEFFRQGDKEKA
LGLPFSPLCDRNTTVIADSQIGFIDFIVDPTFQVMGDMLEKI
>tr|A0A9J7HKP9|A0A9J7HKP9_BRAFL Phosphodiesterase OS=Branchiostoma floridae OX=7739 GN=LOC118405775 PE=3 SV=1
YHNLVHGADVTQTMHSILFQTGLVQWLTDVEIFAVVFSAAIHDFEHTGETNNFHVMSRTE
TALVYNDRAVQENHHISAAFRLMTDDNLNIVYNMSKDDYKDFRTLVIDMVLATDMSYHFA
QVKQMKSLLSCPDNIDKAKALSLVLHTADISHPAKNWTLHEHWTELLMEEFFRQGDKEQE
LGLPFSPLCDRKTTMVASSQIGFIDFIVQPSFEIMSDMLDKV
>tr|A0A9J7HL54|A0A9J7HL54_BRAFL Phosphodiesterase OS=Branchiostoma floridae OX=7739 GN=LOC118405865 PE=3 SV=1
YHNSTHAADVLHATAYFLDKDRISGILDNMNKVAALLAAVSHDVDHPGRTNSFLCNAGSE
LAILYNDVAVLESHHSALTFQLTWRDDRCNIFKNLSRDDYRMLRQQIIDMILATEMTRHF
EHLSKFANSISKMGASARVEEDRLSSHSGGVATPEHDTLRTLENRTLITRMLIKCADIAN
PARPLDLCVEWAKRIAEEYCQQTDEEKDRGLPVVMPVFDRASCSIPKSQISFIDYFLTDM
FDAWDAFVDTPSLITHL
>tr|A0A9J7HN95|A0A9J7HN95_BRAFL Phosphodiesterase OS=Branchiostoma floridae OX=7739 GN=LOC118406636 PE=3 SV=1
YHNRVHAADVLHACWWLTTQPIPGFTQVPLEEDEPVSKDPNTLTPPPTPGLRTPRASFTG
VEESYGILGMNFPALELMALYVAAAMHDYDHPGRTNAFLVATSAPQAVLYNDRSVLENHH
AAAAWALLLFRPELNFLCHLETAEFKRFRFLVIEAILATDLKRHFDFLTEFNAKLAALNA
TPSDTSSECSFSEVKEKASVGYSYSLCPFIHMNEDDSPGIDWRNENDRLLVVQMCIKLAD
VNGPCKAENLHITWTNRIVAEFYEQGDDEAGRGLPISPYMDRNKPFLARLQESFINHLVA
PL
>tr|A0A9J7HT16|A0A9J7HT16_BRAFL Phosphodiesterase OS=Branchiostoma floridae OX=7739 GN=LOC118407563 PE=3 SV=1
FHNFRHCFCVTQMMYGMIYLCKLEDKMSKLDIGILMTACICHDLDHPGYNNTYQINARTE
LAVRYNDISPLENHHCAVAFKILSNPDCNIFANVDKETWKQIRQGIITLILATDMARHGE
ILESFKQKVDNFDYTNEEHVAALKMILIKCCDISNEVRPMDVSEPWVDCLLEEYFMQSDR
EKAEGLPVAPFMDRDKVTKATAQIGFIKFVLIPMFETVAKLFPCVEDAM
>tr|A0A9J7HTN3|A0A9J7HTN3_BRAFL Phosphodiesterase OS=Branchiostoma floridae OX=7739 GN=LOC118408926 PE=3 SV=1
YHNWRHAFNVTQTMFVILKTAPFSSMFSDVEIFAMMTASLCHDLDHRGTNNAFQSKIESP
LGRLYSTSTMEHHHFDHSIMIMNSEGNNIFQSLSDEDYRQAMSILEDSILSTDLALYFKK
RGSFISRAQGGATDWTVEDNKSLLRAMMMTACDVSAICKPWEVQKKVAELVYSEFFQQGD
IERTKLHQKPIDIMDREKKDELPKMQVGFIDSICMPLYKVMAEKWPSLHPLYEGC
>tr|A0A9J7KMB7|A0A9J7KMB7_BRAFL Phosphodiesterase OS=Branchiostoma floridae OX=7739 GN=LOC118409604 PE=3 SV=1
YHNALHAADVTQAMHCFLRERKLGARLKPLEVLSAVVAAITHDLDHPGVNQEFLRKTGNY
LATLYNNHSVLEHHHWRGCVALLRTTGLLNHLSLQERQDFECQIQSLILATDISRQNEFV
TTFKQYLDKGDLTLHVPASRHFTLQIALKCADVSNPCRTWKVSRRWSERVTDEFHNQGDQ
ERKLKVDIANSCDRYRDTISRIQTGFIQFIVEPLFVQWERFSPTHLARHMINHL
>tr|A0A9J7KQ16|A0A9J7KQ16_BRAFL Phosphodiesterase OS=Branchiostoma floridae OX=7739 GN=LOC118410458 PE=3 SV=1
YHNWSHAFSVAHCAYTVIKISQDVFTGLECLALFVACLCHDLDHRGKSNMFMVKSSSPLA
AVYSTSTMEHHHFNQTITILQHEGHNIFKHLSSEEYKQVLGYIKHAILATDLALYFGNSD
RLREVVAKEEFSWENEDHRELVRAVTMTACDLSAIVKPWEIQQETVKVIFEEFYNQGDEE
RARGQEPAPMMDRRRAHELPANQVGFISGICLPCYRILAKVIPGCEPMVEG
>tr|A0A9J7KSG2|A0A9J7KSG2_BRAFL Phosphodiesterase OS=Branchiostoma floridae OX=7739 GN=LOC118411303 PE=3 SV=1
YHNWRHAFNVAQMMFTMLKTGSMEDLLDDIEGLALLLACLCHDLDHRGTNNSFQMKSNHP
LAQLYGTSTMERHHFDQCIMILTSEGTELLSSMSKDDYAKCLDVMEHAILSTDLALYFKW
RGGFFSIVDKNEADWSNKDNRKLLRSMMMTACDVAAITKPWPVQQRVAQLVASEFFEQGD
LEKEQLKIQPMDMMNREKKDKLPEMQVDFIDAICMPVYKYLAKALPSLSPLLKGC
>tr|A0A9J7LEG2|A0A9J7LEG2_BRAFL Phosphodiesterase OS=Branchiostoma floridae OX=7739 GN=LOC118419150 PE=3 SV=1
YHNWYHAFSVSHFCYLLYKNLRIDQLLTDVELFALFVACLCHDLDHRGTNNAFQVSSKSV
LAALYSSEGSVLERHHFAQAMCILNTEGCNIFENLNKRDYEQALDLLQEIILATDLAHHL
SAVKDLEAMAKEGYDKSNPRCHTLLTCLLMTSCDLSDQTKGWGTTKKIAELIYQEFFRQG
DLEKSMGYRPHEMMDREKAFIPDLQISFLENIAMPLYRILGDLLPGSECVFEAV
>tr|A0A9J7MD40|A0A9J7MD40_BRAFL Phosphodiesterase OS=Branchiostoma floridae OX=7739 GN=LOC118431375 PE=3 SV=1
YHNNRHAADVTQTTHYLLGMQALENVFTDLEILASIFASAIHDVDHPGVNNQFLILTSSE
LAILYNDESCLENHHLAVAFKLLQEENCDIFCNLSKKQRSTLRKMVIDMVLATDMSKHMS
LLADLKTMVETKKVAGSGVLLLDNYTDRIQVLQNMVHCADLGNPTKPLELYRQWLDKLMD
EFYHQGDRERNKQLEISAMCDRHNASVEKSQVGFIDFIVHPLWETWADLVHPDAQSILDQ
L
>tr|A1E5M1|A1E5M1_HUMAN Phosphodiesterase OS=Homo sapiens OX=9606 GN=PDE7B PE=1 SV=1
YHNAVHAADVTQAMHCYLKEPKLASFLTPLDIMLGLLAAAAHDVDHPGVNQPFLIKTNHH
LANLYQNMSVLENHHWRSTIGMLRESRLLAHLPKEMTQDIEQQLGSLILATDINRQNEFL
TRLKAHLHNKDLRLEDAQDRHFMLQIALKCADICNPCRIWEMSKQWSERVCEEFYRQGEL
EQKFELEISPLCNQQKDSIPSIQIGFMSYIVEPLFREWAHF
>tr|A2VEF5|A2VEF5_DROME Phosphodiesterase (Fragment) OS=Drosophila melanogaster OX=7227 PE=2 SV=1
FHNFRHCFCVAQMMYAITRQANLLSRLGDLECLILLVSCICHDLDHPGYNNIYQINARTE
LALRYNDISPLENHHCSIAFRLLEHPECNIFKNFSRDTFNNIREGIIRCILATDMARHNE
ILTQFMEITPIFDYSNRAHINLLCMILIKVADISNEARPMDVAEPWLDRLLQEFFAQSAA
EKSEGLPVTPFMDPDKVSKPGSQVRFIGLVLLPLFEALGELVPELTELI
>tr|A7E2E5|A7E2E5_HUMAN Phosphodiesterase OS=Homo sapiens OX=9606 GN=PDE3B PE=2 SV=1
YHNRIHATDVLHAVWYLTTRPVPGLQQIHNGCGTGNETDSDGRINHGRIAYISSKSCSNP
DESYGCLSSNIPALELMALYVAAAMHDYDHPGRTNAFLVATNAPQAVLYNDRSVLENHHA
ASAWNLYLSRPEYNFLLHLDHVEFKRFRFLVIEAILATDLKKHFDFLAEFNAKANDVNSN
GIEWSNENDRLLVCQVCIKLADINGPAKVRDLHLKWTEGIVNEFYEQGDEEANLGLPISP
FMDRSSPQLAKLQESFITHIVGPLCNSYDAAGLLP
>tr|B3KX78|B3KX78_HUMAN Dual specificity calcium/calmodulin-dependent 3',5'-cyclic nucleotide phosphodiesterase 1B OS=Homo sapiens OX=9606 PE=2 SV=1
YHNQIHAADVTQTVHCFLLRTGMVHCLSEIELLAIIFAAAIHDYEHTGTTNSFHIQTKSE
CAIVYNDRSVLENHHISSVFRLMQDDEMNIFINLTKDEFVELRALVIEMVLATDMSCHFQ
QVKTMKTALQQLERIDKPKALSLLLHAADISHPTKQWLVHSRWTKALMEEFFRQGDKEAE
LGLPFSPLCDRTSTLVAQSQIGFIDFIVEPTFSVLTDVAEKSVQPLAD
>tr|B4DG71|B4DG71_HUMAN Phosphodiesterase OS=Homo sapiens OX=9606 PE=2 SV=1
YHNSLHAADVAQSTHVLLSTPALDAVFTDLEILAAIFAAAIHDVDHPGVSNQFLINTNSE
LALMYNDESVLENHHLAVGFKLLQEEHCDIFMNLTKKQRQTLRKMVIDMVLATDMSKHMS
LLADLKTMVETKKVTSSGVLLLDNYTDRIQVLRNMVHCADLSNPTKSLELYRQWTDRIME
EFFQQGDKERERGMEISPMCDKHTASVEKSQVGFIDYIVHPLWETWADLVQPDAQDILDT
L
>tr|B4DHV7|B4DHV7_HUMAN Phosphodiesterase OS=Homo sapiens OX=9606 PE=2 SV=1
YHNWRHGFNVAQTMFTLLMTGKLKSYYTDLEAFAMVTAGLCHDIDHRGTNNLYQMKSQNP
LAKLHGSSILERHHLEFGKFLLSEETLNIYQNLNRRQHEHVIHLMDIAIIATDLALYFKK
RAMFQKIVDESKNYQDKKSWVEYLSLETTRKEIVMAMMMTACDLSAITKPWEVQSKVALL
VAAEFWEQGDLERTVLDQQPIPMMDRNKAAELPKLQVGFIDFVCTFVYKEFSRFHEEILP
MFDRL
>tr|B4DIM1|B4DIM1_HUMAN Phosphodiesterase OS=Homo sapiens OX=9606 PE=2 SV=1
YHNWMHAFSVSHFCYLLYKNLELTNYLEDIEIFALFISCMCHDLDHRGTNNSFQVASKSV
LAALYSSEGSVMERHHFAQAIAILNTHGCNIFDHFSRKDYQRMLDLMRDIILATDLAHHL
RIFKDLQKMAEVGYDRNNKQHHRLLLCLLMTSCDLSDQTKGWKTTRKIAELIYKEFFSQG
DLEKAMGNRPMEMMDREKAYIPELQISFMEHIAMPIYKLLQDLFPKAAELYERV
>tr|B5BM35|B5BM35_CAEEL Phosphodiesterase OS=Caenorhabditis elegans OX=6239 GN=pde-1 PE=1 SV=1
YHNVVHAADVTQSSHFMLSQTGLANSLGDLELLAVLFGALIHDYEHTGHTNNFHIQSQSQ
FAMLYNDRSVLENHHVSSCFRLMKEDDKNILTHLTRDEYKELRNMVIEIVLATDMSTHFM
QIKTMKSMLSLPEGIDKNKALCLIVHACDISHPAKPWNLHERWTEGVLEEFFRQGDLEAS
MGLPYSPLCDRHTVHVADSQIGFIDFIVEPTMVVCGELLVKMVEPLVSL
>tr|B7YZV1|B7YZV1_DROME Phosphodiesterase OS=Drosophila melanogaster OX=7227 GN=Pde1c PE=1 SV=1
YHNNLHAVDVMQTIHYCLCNTGLMNWLTDLEIFASLLAALLHDYEHTGTTNNFHVMSGSE
TALLYNDRAVLENHHASASFRLLREDEYNILSHLSREEFRELRGLVIEMVLGTDMTNHFQ
QMKAMRQLLTLQEATIDKQKVLSLVLHCCDISHPAKQWGVHHRWTMLLLEEFFRQGDLEK
ELGLPFSPLCDRNNTLVAESQICFIDFIVEPSMGVMSDMLE
>tr|B7Z226|B7Z226_HUMAN Phosphodiesterase OS=Homo sapiens OX=9606 PE=2 SV=1
YHNLIHAADVTQTVHYIMLHTGIMHWLTELEILAMVFAAAIHDYEHTGTTNNFHIQTRSD
VAILYNDRSVLENHHVSAAYRLMQEEEMNILINLSKDDWRDLRNLVIEMVLSTDMSGHFQ
QIKNIRNSLQQPEGIDRAKTMSLILHAADISHPAKSWKLHYRWTMALMEEFFLQGDKEAE
LGLPFSPLCDRKSTMVAQSQIGFIDFIVEPTFSLLTDSTEKI
>tr|B7Z2S3|B7Z2S3_HUMAN Phosphodiesterase OS=Homo sapiens OX=9606 PE=2 SV=1
YHNSLHAADVAQSTHVLLATPALEAVFTDLEILAALFASAIHDVDHPGVSNQFLINTNSE
LALMYNDASVLENHHLAVGFKLLQAENCDIFQNLSAKQRLSLRRMVIDMVLATDMSKHMN
LLADLKTMVETKKVTSLGVLLLDNYSDRIQVLQNLVHCADLSNPTKPLPLYRQWTDRIMA
EFFQQGDRERESGLDISPMCDKHTASVEKSQVGFIDYIAHPLWETWADLVHPDAQDLLDT
L
>tr|C3XQ86|C3XQ86_BRAFL Phosphodiesterase OS=Branchiostoma floridae OX=7739 GN=LOC118431077 PE=3 SV=1
FHNFNHAFCVTQMMYGLIWLCEVWEKLSDVEILIMLTSALCHDLDHPGYNNAYQVNARTE
LALRYNDISPLENHHCAIAFEILEKPDCNIFRNLSVENFKKVREGMIRCILATDMARHNE
ILGKFKGLIPEFDFSNKEHREQLMMILMKVSDISNEARPMDVAEPWLDCLLKEFFNQSDV
EKLEGLPVTPFMDREKVTKPSSQTGFIQFVLLPLFEAAACIFPEMQPHI
>tr|C9QPC1|C9QPC1_DROME Phosphodiesterase OS=Drosophila melanogaster OX=7227 GN=dnc-RF PE=2 SV=1
FHNSLHAADVTQSTNVLLNTPALEGVFTPLEVGGALFAACIHDVDHPGLTNQFLVNSSSE
LALMYNDESVLENHHLAVAFKLLQNQGCDIFCNMQKKQRQTLRKMVIDIVLSTDMSKHMS
LLADLKTMVETKKVAGSGVLLLDNYTDRIQVLENLVHCADLSNPTKPLPLYKRWVALLME
EFFLQGDKERESGMDISPMCDRHNATIEKSQVGFIDYIVHPLWETWADLVHPDAQDILDT
L
>tr|E1JGU6|E1JGU6_DROME 3',5'-cyclic-AMP phosphodiesterase OS=Drosophila melanogaster OX=7227 GN=Pde8 PE=1 SV=1
YHNSTHAADVMQATGAFITQLTNKDMLVMDRMEEATALIAAAAHDVDHPGRSSAFLCNSN
DALAVLYNDLTVLENHHAAITFKLTLGDDKINIFKNLDKETYKSARSTIIDMILATEMTR
HFEHLAKFVSVFGGEEPRDHNPQTDEETSILMRRMLIKVADVSNPARPMQFCIEWARRIA
EEYFMQTDEEKQRHLPIVMPMFDRATCSIPKSQIGFIEYIIQDMMHAWESFIDMPQLITY
MQ
>tr|E9LCZ2|E9LCZ2_HUMAN Phosphodiesterase OS=Homo sapiens OX=9606 GN=PDE11A PE=2 SV=1
YHNWRHAFNVCQLMFAMLTTAGFQDILTEVEILAVIVGCLCHDLDHRGTNNAFQAKSGSA
LAQLYGTSATLEHHHFNHAVMILQSEGHNIFANLSSKEYSDLMQLLKQSILATDLTLYFE
RRTEFFELVSKGEYDWNIKNHRDIFRSMLMTACDLGAVTKPWEISRQVAELVTSEFFEQG
DRERLELKLTPSAIFDRNRKDELPRLQLEWIDSICMPLYQALVKVNVKLKPMLDSV
>tr|F1T0K3|F1T0K3_HUMAN Phosphodiesterase OS=Homo sapiens OX=9606 GN=PDE6A PE=1 SV=1
YHNWRHGFNVGQTMFSLLVTGKLKRYFTDLEALAMVTAAFCHDIDHRGTNNLYQMKSQNP
LAKLHGSSILERHHLEFGKTLLRDESLNIFQNLNRRQHEHAIHMMDIAIIATDLALYFKK
RTMFQKIVDQSKTYESEQEWTQYMMLEQTRKEIVMAMMMTACDLSAITKPWEVQSQVALL
VAAEFWEQGDLERTVLQQNPIPMMDRNKADELPKLQVGFIDFVCTFVYKEFSRFHEEITP
MLDGI
>tr|F6QW33|F6QW33_CIOIN 3',5'-cyclic-GMP phosphodiesterase OS=Ciona intestinalis OX=7719 PE=4 SV=2
YHNFKHCFCVTQMAYSIICKLRLRNKVSVDHLGALLTAAVCHDVDHPGLNNSYHCHARTP
LAILYNYKSILEQHHFAVACRILSNKERNIFRNVNNRDEVLTNVGDLILATDLARHKDVM
ETYRCNIDTGFDFKNNSHVLSLLKIIIKCADVSNEVRPETVASPWVDRLFAEYSEQSARE
KRERLPVTTYMDPDLVNVPESQEGFIRGIMLPMYDELCRLATDARVY
>tr|F6YN13|F6YN13_CIOIN Phosphodiesterase OS=Ciona intestinalis OX=7719 PE=3 SV=2
YHNSTHAADVLHATAYFLKKDRLKNWMEPLDEIAALLAAIIHDVDHPGRTNNFLVNSSSP
LALLYNDTAVLESHHAAFAFKFTVNNDKCNIFKNLSKENFMTIRQSIIDMVLATELSKHF
EHVNKFISIVTKNNSNNPDSNAAVTHELKTLIKRVMIKVADVINPARKTPLCVEWARRIS
EEYFAQTDEEKRLGLPVVMPHFDRNTCSMPKSQMTFMDYFLTDMFEAWHEFCGMEDVMNN
L
>tr|F7A9J1|F7A9J1_CIOIN Phosphodiesterase OS=Ciona intestinalis OX=7719 PE=3 SV=2
YHNRIHAADVLHGCWYLSTQAIPGFHESSALFSSDSSDSDSGTGTSHNHCQVNNIGHGSL
AQAIPALELMSLYLAAAMHDYDHPGRTNAFLVETRHPLAILYNDRSVLENHHASSSWGLL
YSDPRFNFLKNLDTAEWKRLRFLVVEAILATDLKKHGEILSQFSVKSQNGLNWSADADRL
LVCQMVIKLADIGGPAKERNLHITWTKAICEEFFIQGDEERELGVPVSPFMDRERPQVAE
LQRTFINNLIKPIVQSMYK
>tr|F7AP89|F7AP89_CIOIN Phosphodiesterase OS=Ciona intestinalis OX=7719 PE=3 SV=2
YHNSLHAADVTQSVHVLLSSAALDSVFTDLEVLAALVASAMHDVDHPGLNNQYHCANSTE
LAIMYNDECVLENHHLAVGFKLMQQDHCDVFEHFTQKQWQSLRKMAIDMVLATDMSKHMQ
LLANLKTMVETKKVAASGVLMLDNYTDRIQVLQNMVHCADLSNSSKPIEAYKQWVARLID
EFWMQGDVEREAGLEISPLCDRHNTSIERSQVMFIDFVVHPLLETWADLVNPYAQDIINQ
L
>tr|F7BQ75|F7BQ75_CIOIN Phosphodiesterase OS=Ciona intestinalis OX=7719 PE=3 SV=2
YHNWQHAMTVTHAMFCMLKQNLEIFDEVERYALLVACVCHDLDHRARSNQFLQKTSHPLA
LLYPASTMEYHHISMAKDILGRKESKVFQNMTNEEYEKAMYVLKEAILATDLALYFGNRG
QIEELLTQGEFDFDNQQHRTSAIGLMMTACDLSSSAKDWSVTRQNLLDLHYEFWEEGDQR
KKLGIKPLLPMMDRALEEDLAEGQVGFYSNVSIKCFESLARVLPSCEPL
>tr|G5E9C5|G5E9C5_HUMAN Phosphodiesterase OS=Homo sapiens OX=9606 GN=PDE5A PE=1 SV=1
YHNWRHAFNTAQCMFAALKAGKIQNKLTDLEILALLIAALSHDLDHRGVNNSYIQRSEHP
LAQLYCHSIMEHHHFDQCLMILNSPGNQILSGLSIEEYKTTLKIIKQAILATDLALYIKR
RGEFFELIRKNQFNLEDPHQKELFLAMLMTACDLSAITKPWPIQQRIAELVATEFFDQGD
RERKELNIEPTDLMNREKKNKIPSMQVGFIDAICLQLYEALTHVSEDCFPLLDGC
>tr|H2XQX1|H2XQX1_CIOIN Phosphodiesterase OS=Ciona intestinalis OX=7719 PE=3 SV=1
YHNWRHGLNVAHTMFLLLDRMTPGIDKAFNDREKFALVVACFCHDIDHRGTNNAFLIRAG
APLAILYNTSTLENHHYDTCLRISSIDGNNIFESFTKEQFESACELMKHAILATDLALYF
QRRNTFKKLLEKPFEERDFVQNNDNRMLLMSMMMTACDLSSITKPWEVQQKMAKLVTSEF
YDQGDQERALFGTEPMPMMDRRKIDDLPKMQIGFIDGVCSMAYEMMADFCPGYAPLRDGM
>tr|M9MRK1|M9MRK1_DROME Phosphodiesterase OS=Drosophila melanogaster OX=7227 GN=Pde11 PE=3 SV=1
YHNWRHAFNVAQMMFAILTTTQWWKIFGEIECLALIIGCLCHDLDHRGTNNSFQIKASSP
LAQLYSTSTMEHHHFDQCLMILNSPGNQILANLSSDDYCRVIRVLEDAILSTDLAVYFKK
RGPFLESVSQPTSYWVAEEPRALLRAMSMTVCDLSAITKPWEIEKRVADLVSSEFFEQGD
MEKQELNITPIDIMNREKEDELPMMQVNFIDSICLPIYEAFATLSDKLEPLVEGV
>tr|N1PB27|N1PB27_CAPTE Phosphodiesterase OS=Capitella teleta OX=283909 GN=CAPTEDRAFT_180250 PE=3 SV=1
YHNNVHAADVTQSSNVLLCVPALETVFTDLEVLAAIFASAIHDVDHPGLTNQFLVTTGSE
LALMYNDESVLENHHLAVAFKLVSEDGCNIFQNLTAKQHQTLRRMVIDMVLATDMSKHMS
LLADLKTMVETKKVAGSGILLLDNYTDRIQVLQNMVHCADLSNPTKPLELYRLWVDRIMA
EFYRQGDMERERKIDLSPMCDKHTATVEKTQVGFIDYIVHPLWETWADLVHPDCQDILDT
L
>sp|O60658|PDE8A_HUMAN High affinity cAMP-specific and IBMX-insensitive 3',5'-cyclic phosphodiesterase 8A OS=Homo sapiens OX=9606 GN=PDE8A PE=1 SV=2
YHNSTHSADVLHATAYFLSKERIKETLDPIDEVAALIAATIHDVDHPGRTNSFLCNAGSE
LAILYNDTAVLESHHAALAFQLTTGDDKCNIFKNMERNDYRTLRQGIIDMVLATEMTKHF
EHVNKFVNSINKPLATLEENGETDKNQEVINTMLRTPENRTLIKRMLIKCADVSNPCRPL
QYCIEWAARISEEYFSQTDEEKQQGLPVVMPVFDRNTCSIPKSQISFIDYFITDMFDAWD
AFVDLPDLMQHL
>sp|P27815|PDE4A_HUMAN 3',5'-cyclic-AMP phosphodiesterase 4A OS=Homo sapiens OX=9606 GN=PDE4A PE=1 SV=3
YHNSLHAADVLQSTHVLLATPALDAVFTDLEILAALFAAAIHDVDHPGVSNQFLINTNSE
LALMYNDESVLENHHLAVGFKLLQEDNCDIFQNLSKRQRQSLRKMVIDMVLATDMSKHMT
LLADLKTMVETKKVTSSGVLLLDNYSDRIQVLRNMVHCADLSNPTKPLELYRQWTDRIMA
EFFQQGDRERERGMEISPMCDKHTASVEKSQVGFIDYIVHPLWETWADLVHPDAQEILDT
L
>sp|P30645|PDE2_CAEEL Probable 3',5'-cyclic phosphodiesterase pde-2 OS=Caenorhabditis elegans OX=6239 GN=pde-2 PE=3 SV=4
YHNWSHAFAVTHFCWLTLRTDAIRRALSDMERLSLLIACLCHDIDHRGTTNSFQMQSLQK
TPLSVLYSTEGSVLERHHFAQTIKLLQQEECSILENLPAADFRTIVNTIREVILATDISA
HLRKQERIKTMISEGYNPMSFDHRYLLMCLVMTASDLSDQAKNFHNAKRIAENIYLEFFA
QGDLELQLGVKPLEMMDRTNAYVPTVQIDFLFKIGVPVFQLLASVVPE
>sp|P51160|PDE6C_HUMAN Cone cGMP-specific 3',5'-cyclic phosphodiesterase subunit alpha' OS=Homo sapiens OX=9606 GN=PDE6C PE=1 SV=2
YHNWRHGFNVGQTMFTLLMTGRLKKYYTDLEAFAMLAAAFCHDIDHRGTNNLYQMKSTSP
LARLHGSSILERHHLEYSKTLLQDESLNIFQNLNKRQFETVIHLFEVAIIATDLALYFKK
RTMFQKIVDACEQMQTEEEAIKYVTVDPTKKEIIMAMMMTACDLSAITKPWEVQSQVALM
VANEFWEQGDLERTVLQQQPIPMMDRNKRDELPKLQVGFIDFVCTFVYKEFSRFHKEITP
MLSGL
>sp|P91119|PDE5_CAEEL Probable 3',5'-cyclic phosphodiesterase pde-5 OS=Caenorhabditis elegans OX=6239 GN=pde-5 PE=3 SV=3
YHNWAHGWSVAHAMFATLMNSPDAFTKLEALALYVSCLCHDLDHRGKNNAYMKTMSTPLA
SIYSTSVMERHHFNQTVTILQQDGHNILKSLSSEDYKKTLSLIKHCILATDLALFFSNKA
KLNVILDNNTFDINRQEHRLLTQAVMMTGCDLVASAKPWNIQTETVKVIFEEFYDQGDAE
RLSGKEPIPMMDRQQAHMLPQMQVGFMRGICMPCYDLIARIFPKNDKMRERC
>tr|Q005X2|Q005X2_STRPU Phosphodiesterase OS=Strongylocentrotus purpuratus OX=7668 GN=PDE1 PE=2 SV=1
YHNLLHAADVTQTVHHMLARMGLVHWLSDLEIFASLLAAIIHDFEHTGTTNAFHVNTKSD
MAMFYNDRAVLENHHISSSFRLMRDDERNILANLSKEEYTELRNLVIDMVLATDMSFHFQ
QIKQMKSMISTTEALDKPKVMALTLHCADISHPSKEWKFHYKWTTLLIREFFRQGDRERE
MGLPISPLCDRNSTLLAESQIGFIDFIVDPSMNICGDMIDRI
>sp|Q13946|PDE7A_HUMAN High affinity 3',5'-cyclic-AMP phosphodiesterase 7A OS=Homo sapiens OX=9606 GN=PDE7A PE=1 SV=2
YHNAVHAADVTQAMHCYLKEPKLANSVTPWDILLSLIAAATHDLDHPGVNQPFLIKTNHY
LATLYKNTSVLENHHWRSAVGLLRESGLFSHLPLESRQQMETQIGALILATDISRQNEYL
SLFRSHLDRGDLCLEDTRHRHLVLQMALKCADICNPCRTWELSKQWSEKVTEEFFHQGDI
EKKYHLGVSPLCDRHTESIANIQIGFMTYLVEPLFTEWARF
>sp|Q14432|PDE3A_HUMAN cGMP-inhibited 3',5'-cyclic phosphodiesterase 3A OS=Homo sapiens OX=9606 GN=PDE3A PE=1 SV=3
YHNRIHATDVLHAVWYLTTQPIPGLSTVINDHGSTSDSDSDSGFTHGHMGYVFSKTYNVT
DDKYGCLSGNIPALELMALYVAAAMHDYDHPGRTNAFLVATSAPQAVLYNDRSVLENHHA
AAAWNLFMSRPEYNFLINLDHVEFKHFRFLVIEAILATDLKKHFDFVAKFNGKVNDDVGI
DWTNENDRLLVCQMCIKLADINGPAKCKELHLQWTDGIVNEFYEQGDEEASLGLPISPFM
DRSAPQLANLQESFISHIVGPL
>sp|Q22000|PDE4_CAEEL Probable 3',5'-cyclic-AMP phosphodiesterase pde-4 OS=Caenorhabditis elegans OX=6239 GN=pde-4 PE=2 SV=2
YHNFIHAADVAQSMHVLLMSPVLTEVFTDLEVLAAIFAGAVHDVDHPGFTNQYLINSNNE
LAIMYNDESVLEQHHLAVAFKLLQDSNCDFLANLSRKQRLQFRKIVIDMVLATDMSKHMS
LLADLKTMVEAKKVAGNNVIVLDKYNDKIQVLQSMIHLADLSNPTKPIELYQQWNQRIME
EYWRQGDKEKELGLEISPMCDRGNVTIEKSQVGFIDYIVHPLYETWADLVYPDAQNILDQ
L
>tr|Q3SBD3|Q3SBD3_STRPU Phosphodiesterase OS=Strongylocentrotus purpuratus OX=7668 GN=PDE5 PE=2 SV=1
YHNWRHAFNVAQTMFSIVMTGKLRKLLTDLEIFALIVACLCHDLDHRGTNNTFQVKTSSP
LSLLYGTSTMEHHHFDHCIMILNSEGNNIFEFMSPDDYREAIRMLESAILSTDLAIYFKK
RADFFKLVEKGEHTWDNEEKKGLLRGMLMTACDVSAIAKPWLVQQKVAELVFSEFFQQGD
LEREKLKEEPMAMMDRKKKDELPKMQVGFIDGICMPVYKMFAELWPDLKPL
>sp|Q8I0P7|PDE3_CAEEL Probable 3',5'-cyclic phosphodiesterase pde-3 OS=Caenorhabditis elegans OX=6239 GN=pde-3 PE=3 SV=4
YHNRIHAADVLHGCYYLSAHPVRSTFLTPKTPDSVLTPPHPHHQHSSIMSQLSTLELMAL
FTAAAMHDYDHPGRTNAFLVQVEDKKAILYNDRSVLENHHAAESWKLLNKPENHFIENLD
PAEMKRFRYLVLEYILATDLKQHFEIIMTFTERLTEIDVQVETDRLLIGKLLIKMADINS
PTKPYGLHRQWTDRICEEFYEQGDDERRRGLPITPYMDRGDAQVAKLQDSFIAHVVSPLA
TAMNECGLLPIL
>sp|Q9N2V9|PDE6_CAEEL Probable 3',5'-cyclic phosphodiesterase pde-6 OS=Caenorhabditis elegans OX=6239 GN=pde-6 PE=3 SV=1
YHNATHAADVLQATSFFLDSPSVAVHVNESHAVAALLAAAVHDLDHPGRGNAYLINTRQS
LAILYNDNSILENHHIALAFQLTLQHNANVNIFSSLSREEFIQMRHAMVEMVLATDISRH
FEYLAKFNKMHVTDVPEEQRDTNSLTICDMLVKCADISNPAREWGLCQRWAHRIVEEYFE
QTREEKEKGLPVTMEVFDRNTCNVPITQCGFIDMFAREAFATFTEFAKLGELSDQL
>tr|R7TD81|R7TD81_CAPTE Phosphodiesterase OS=Capitella teleta OX=283909 GN=CAPTEDRAFT_219957 PE=3 SV=1
YHNRIHATDVLHGVYYLTTQAIPGFQYVNPEGDVFQKLCNTDSGERQSVRSCCRPSFTAD
DTYGILGGNFPPLELMALFTAAAMHDYDHPGRTNAFLVTTHAPLAVLYNDRSVLENHHAA
SVWRLFMSSPRFNWLIHLDKAEFKRFRFLIVEAILATDLKRHFEILAEFNAKVNDDDAPG
IDWTMEPDRLMVANMVIKMADINGPCKKRDLHFSWTEKISEEFYEQGDEEASLGLTISPY
MNRKHPQLAKLQESFINHLVAPLCNAIA
>tr|R7TJ09|R7TJ09_CAPTE Phosphodiesterase OS=Capitella teleta OX=283909 GN=CAPTEDRAFT_160338 PE=3 SV=1
YHNWRHAFNVAQTMFSMLYTGKMAKYMDSLEMWSCLVACLCHDLDHRGTNNSFQSKSSSP
LATLYGTSTMEHHHFDQCIMILNSEGNNIFMHLSPADYRKAIAVVESAILSTDLALYFKK
KNTFESLVKTGETNWEKEEHKDLLRGMMMTACDVAAITKPWEVQKEIAQLVASEFFEQGD
LERDKLGQQPIAMMDRKKKDDLPKMQVDFIDCVCTPVYKMMRDIQPELHEMYDGC
>tr|R7U113|R7U113_CAPTE Phosphodiesterase OS=Capitella teleta OX=283909 GN=CAPTEDRAFT_125768 PE=3 SV=1
YHNWRHAFNVTQTMFVMIKQGQLQNIFGDEEVLALMVACLCHDLDHRGTNNQFQIQSESP
LAQLYSTSTLEHHHFDQCLMILNTKGSEIFGQLNKKQYSRVIRILENAILATDLALYFRF
RSEFFTIIDSGQAAWNTETDKDLLRSMMMTACDVAAITKPWKVQQKVANLIANEFFEQGD
LEKHQLHIRPIDMMDREKKDELPTMQVKFIDSICMPVYQAFARLDTKFAPLLDGC
>tr|R7U408|R7U408_CAPTE Phosphodiesterase OS=Capitella teleta OX=283909 GN=CAPTEDRAFT_201790 PE=3 SV=1
YHNSTHAADVMHATAYFLSQDRCKSLFEPMDVVAALLAAVIHDLDHPGKTNSYLVNAGSE
LAILYNDIAVLESHHASMAFHLSQDKNVNIFSNLSREDFRSFRQQVIDMVLATEMTKHFE
HLNKFIGSINQVSAKDEEMSQMNRMLVKRMLIKCADVSNPARPLPLCKMWAERIANEYCD
QTEEEKKLGLPVVMPVFDRRTCNVPKTQIGFIDFFINDMFDAWDAFCD
>tr|R7U5L5|R7U5L5_CAPTE PDEase domain-containing protein OS=Capitella teleta OX=283909 GN=CAPTEDRAFT_124844 PE=4 SV=1
FHNFKHCFMVTQMMYGMCCLIDLPNKLDDLDILTLITSAICHDLDHPGYNNAYQINARTE
LALRYNDISPLENHHCSVAFEILERQECNILRNLNRDEFKRLREGVIRCILATDMAKHNE
VLKAFRSIVDGFDFANKDNKAMMMMIVMKVADISNEARPMEVAVPWLDCLLEEFFNQSDL
EKLEGLPVAPFMDRDKVTKPSSQIGFIKFVLLPLFEALGELFPVITD
>tr|R7UJM9|R7UJM9_CAPTE Phosphodiesterase OS=Capitella teleta OX=283909 GN=CAPTEDRAFT_155235 PE=3 SV=1
YHNWSHAFSVAHAMYTVIKTTSNVFSPLESISLFVACLCHDLDHRGKTNSFMVKSASPLA
AIYSTSTMEHHHFNQTVSILQNEGHNIFKSLNSDEYKQVLGDIKHCILATDLALFFGNRA
KLKDLVDTDKFDWKAKEHRRHAYSIAMTSCDLVASSKPWDVQLETVHVIFEEFYAQGDAE
RRQGITPIAMMDREKNDELPQLEVGFLVGICLPCYELMAQILPESKPMVQG
>tr|R7UJV1|R7UJV1_CAPTE Phosphodiesterase OS=Capitella teleta OX=283909 GN=CAPTEDRAFT_169631 PE=3 SV=1
YHNWRHAFNVTQYMFTMINACGIRRHLSDKELLALIVGCLCHDLDHRGTNNAFQQKSSSP
LSQLYGTQATLEHHHFNHAVIILNSEGHNIFSKMKSDDYGDVMNLLKQAILATDLSIHVQ
VRCQFFPLVASGLYDWDDPEQRELLRSVLMTTCDIATITKPWDVQRRVADLVVTEFLDQG
DKEKTMLKIQPQAFMDREKQDELPRLQLEWIDGICLPLYKTWQQLNPQLLGVVDQV
>tr|R7UR98|R7UR98_CAPTE Phosphodiesterase OS=Capitella teleta OX=283909 GN=CAPTEDRAFT_136586 PE=3 SV=1
FHNFRHCFCVTQMMYGMIHLCDLWGKLPKEDLGIMLTACVCHDLDHPGYNNTYQINARTE
LAVRYNDISPLENHHCAVAFQILSNPETNIFANVDSTTFKRIRSVTTDMTHHAKIMEDFT
EYFTKFDPKNKAHAMIMLILATDMARHSEILEAFKSKIDNFDFSNEDHVNSMKMVLVKCC
DISNEVRPMEVSEPWVDCLLEEYFNQSDREKQEGLPVAPFMDRDKVTKPTAQIGFIKFVL
IPMFDTVAKLFPPLENVM
>tr|R7V1J2|R7V1J2_CAPTE Phosphodiesterase OS=Capitella teleta OX=283909 GN=CAPTEDRAFT_103680 PE=3 SV=1
YHNLVHAADVTQTTHHVLTQSGLALWLTDLEILATLVAAMIHDYEHTGTTNNFHINTSSE
VALLYNDRAVLENHHVSAAFRLMKDDDHNILTSLKKEEYRDFRSLVIDIVLATDMSYHFQ
QIKNMKNLLSMPENIDKSKALSLIVHCADISHPAKDWNLHFKWTELLIEEFFRQATFMTG
VLLQQGDREAEMGLPISPLCDRKNTMVAESQIGFIDFIVDPSFQVMGDMLERVVTPLQQ
>tr|R7VEB4|R7VEB4_CAPTE Phosphodiesterase (Fragment) OS=Capitella teleta OX=283909 GN=CAPTEDRAFT_109907 PE=3 SV=1
YHNWAHAFAVAHFCYLMFKNTQLLNYLDEIELFALFAACLCHDIDHRGTTNSFQVASGSV
LAALYCSEGSVMERHHFAQSMCILNTEGCNIFIDLPRKEYEKALDLMRDIILATDLSHHL
RIMKDLETMAEEGYDKKNPRHRSLLLFLLMTSCDLSDQTKNWTNSKKIAELIYQEFFSQG
DLEKATGRDVQEMMDRDRACIPLLQIDFLNKIALPVFRLLAKIFPDASEVLQAV

Note: Some BRAFL entries (C3Z0J8_BRAFL, C3ZNK9_BRAFL, C3ZS98_BRAFL, A0A9J7HQW6_BRAFL*, A0A9J7HNR0_BRAFL*) were filtered from the final alignment and tree as they corresponded to alternative splicing of other entries included in the tree* or were identified as artifacts of sequencer error with suppressed entries in NCBI. These entries were filtered only after noting negligible branch lengths with another BRAFL entry in the original tree. The alignment and tree construction steps were re-run without these entries to create the final tree.
