# Supplementary material for: Roles of Cyclic Nucleotide Phosphodiesterases in Signal Transduction Pathways in the Nematode Caenorhabditis elegans
Source: Cells. 2025 Jul 30;14(15):1174. doi: 10.3390/cells14151174 (PMC12346295; doi:10.3390/cells14151174)
Supplement: Supplementary file 1 [file cells-14-01174-s001.zip › pde_tree_draft5.nwk]

(((((((((((DROME:0.3083034651,BRAFL:0.4102664662,(((((HUMAN_PDE6B:0.1367236159,HUMAN_PDE6A:0.067340454)100:0.127938949,HUMAN_PDE6C:0.08284889)100:0.622993078,CIOIN:0.7212622994)100:0.259844473,CAPTE:0.2697996784)76:0.0610001766,STRPU:0.2633036738)73:0.0971144426)78:0.1924817314,(STRPU:0.4167660038,((BRAFL:0.3636163634,DROME:0.4852398566)54:0.0507348615,CAPTE:0.3720155821)81:0.0538001397)62:0.053630517)72:0.100965756,HUMAN_PDE5A:0.5247835032)68:0.0560026468,(STRPU:0.4188867363,(BRAFL:0.3015152715,(HUMAN_PDE11A:0.2713655517,CAPTE:0.5802220564)99:0.0952867407)95:0.0716214041)100:0.2068627131)97:0.2319297143,((HUMAN_PDE10A:0.3787842964,CIOIN:0.7887978253)100:0.3961859081,((STRPU:0.2848536696,BRAFL:0.241186171)91:0.1094470669,(CAEEL_PDE-5:0.5378420816,CAPTE:0.3208164291)73:0.0722528721)93:0.2927513319,STRPU:1.3816789797)72:0.2167700702)100:0.3810319505,(STRPU:0.1761148819,(BRAFL:0.2545484683,(HUMAN_PDE2A:0.2326426935,(CAEEL_PDE-2:1.0765534428,CAPTE:0.1486608601)77:0.2183167756)66:0.0734175797)74:0.1401931026)100:0.5736209064)100:0.6737544678,((((HUMAN_PDE9A:0.2206006477,BRAFL:0.0660691602)64:0.0808978545,CAPTE:0.1721782518)63:0.0520101833,(STRPU:0.1077786586,CIOIN:1.2522526116)61:0.0953611769)65:0.2754742106,(((STRPU:0.2352193408,DROME:0.4024677262)92:0.0789475425,BRAFL:0.2794781758)52:0.0544632743,CAPTE:0.2626302127)97:0.1187103527)100:0.7761697695)100:0.4701451701,(STRPU:0.6179029627,(BRAFL:0.5769460102,(HUMAN_PDE7B:0.3615303924,HUMAN_PDE7A:0.2192240833)100:0.1773317099)98:0.14890056)100:0.792719637)54:0.1394574143,(((((HUMAN_PDE8B:0.1912436354,HUMAN_PDE8A:0.1265887495)100:0.0950507905,(STRPU:0.2577337234,(BRAFL:0.2337645237,DROME:0.6878551736)78:0.086700421)78:0.070148363)78:0.0768337415,CIOIN:0.4462741591)79:0.1822873426,CAPTE:0.221327983)100:0.3817237161,CAEEL_PDE-6:0.7896536734)100:0.5098976971,(((STRPU:0.206393656,(BRAFL:0.2844715301,((HUMAN_PDE3B:0.1560017096,HUMAN_PDE3A:0.1497604581)100:0.2378319348,CAPTE:0.3557827361)91:0.0838096308)92:0.087313049)91:0.1451692732,CIOIN:0.5767978039)91:0.2106948588,CAEEL_PDE-3:0.5361062324)100:1.1080589988)96:0.1258166107,((((HUMAN_PDE4D:0.0286439741,(HUMAN_PDE4B:0.0378410601,(HUMAN_PDE4C:0.0851542911,HUMAN_PDE4A:0.0286765312)98:0.0236404494)96:0.0296980707)100:0.0541443677,(DROME:0.1853956917,CAPTE:0.1485224489)93:0.0329602216)97:0.0222894389,((STRPU:0.1996681411,CIOIN:0.3009058215)80:0.0437777672,BRAFL:0.1471018886)77:0.0297747031)63:0.0411144887,CAEEL_PDE-4:0.2921833142)100:0.5050370601)100:0.3387992809,(((DROME:0.4114527425,STRPU:0.302385878)85:0.1165322443,CAPTE:0.1587094361)72:0.0621472758,((BRAFL:0.2114917192,BRAFL:0.231983366)100:0.1369841971,(CAEEL_PDE-1:0.464663624,(HUMAN_PDE1B:0.2735187104,(HUMAN_PDE1C:0.1544214004,HUMAN_PDE1A:0.1775222836)100:0.0353181882)100:0.1882216942)70:0.0625533862)71:0.0622387214):0.3387992809);
