# Supplementary material for: Roles of Cyclic Nucleotide Phosphodiesterases in Signal Transduction Pathways in the Nematode Caenorhabditis elegans
Source: Cells. 2025 Jul 30;14(15):1174. doi: 10.3390/cells14151174 (PMC12346295; doi:10.3390/cells14151174)
Supplement: Supplementary file 1 [file cells-14-01174-s001.zip › pde_tree_draft5_key.csv]

A0A0A0MS69_HUMAN	HUMAN_PDE1C
A0A0S2Z475_HUMAN	HUMAN_PDE9A
A0A140VJR0_HUMAN	HUMAN_PDE4D
A0A1B1UZP3_HUMAN	HUMAN_PDE10A
A0A2R8Y4E6_HUMAN	HUMAN_PDE8B
A1E5M1_HUMAN	HUMAN_PDE7B
A7E2E5_HUMAN	HUMAN_PDE3B
B3KX78_HUMAN	HUMAN_PDE1B
B4DG71_HUMAN	HUMAN_PDE4B
B4DHV7_HUMAN	HUMAN_PDE6B
B4DIM1_HUMAN	HUMAN_PDE2A
B7Z226_HUMAN	HUMAN_PDE1A
B7Z2S3_HUMAN	HUMAN_PDE4C
E9LCZ2_HUMAN	HUMAN_PDE11A
F1T0K3_HUMAN	HUMAN_PDE6A
G5E9C5_HUMAN	HUMAN_PDE5A
PDE8A_HUMAN	HUMAN_PDE8A
PDE4A_HUMAN	HUMAN_PDE4A
PDE6C_HUMAN	HUMAN_PDE6C
PDE7A_HUMAN	HUMAN_PDE7A
PDE3A_HUMAN	HUMAN_PDE3A
B5BM35_CAEEL	CAEEL_PDE-1
PDE2_CAEEL	CAEEL_PDE-2
PDE5_CAEEL	CAEEL_PDE-5
PDE4_CAEEL	CAEEL_PDE-4
PDE3_CAEEL	CAEEL_PDE-3
PDE6_CAEEL	CAEEL_PDE-6
A0A0B4KFZ3_DROME	DROME_PDE6
A2VEF5_DROME	DROME
B7YZV1_DROME	DROME_PDE1C
C9QPC1_DROME	DROME
E1JGU6_DROME	DROME_PDE8
M9MRK1_DROME	DROME_PDE11
N1PB27_CAPTE	CAPTE
R7TD81_CAPTE	CAPTE
R7TJ09_CAPTE	CAPTE
R7U113_CAPTE	CAPTE
R7U408_CAPTE	CAPTE
R7U5L5_CAPTE	CAPTE
R7UJM9_CAPTE	CAPTE
R7UJV1_CAPTE	CAPTE
R7UR98_CAPTE	CAPTE
R7V1J2_CAPTE	CAPTE
R7VEB4_CAPTE	CAPTE
F6QW33_CIOIN	CIOIN
F6YN13_CIOIN	CIOIN
F7A9J1_CIOIN	CIOIN
F7AP89_CIOIN	CIOIN
F7BQ75_CIOIN	CIOIN
H2XQX1_CIOIN	CIOIN
A0A7M7G3V0_STRPU	STRPU
A0A7M7GFV0_STRPU	STRPU
A0A7M7HEY9_STRPU	STRPU
A0A7M7NAH3_STRPU	STRPU
A0A7M7ND94_STRPU	STRPU
A0A7M7NHQ3_STRPU	STRPU
A0A7M7NM61_STRPU	STRPU
A0A7M7NS84_STRPU	STRPU
A0A7M7NZI9_STRPU	STRPU
A0A7M7P077_STRPU	STRPU
A0A7M7T2Y9_STRPU	STRPU
Q005X2_STRPU	STRPU_PDE1
Q3SBD3_STRPU	STRPU_PDE5
A0A9J7HGU5_BRAFL	BRAFL
A0A9J7HKK3_BRAFL	BRAFL
A0A9J7HKP9_BRAFL	BRAFL
A0A9J7HL54_BRAFL	BRAFL
A0A9J7HN95_BRAFL	BRAFL
A0A9J7HNR0_BRAFL	BRAFL
A0A9J7HQW6_BRAFL	BRAFL
A0A9J7HT16_BRAFL	BRAFL
A0A9J7HTN3_BRAFL	BRAFL
A0A9J7KMB7_BRAFL	BRAFL
A0A9J7KQ16_BRAFL	BRAFL
A0A9J7KSG2_BRAFL	BRAFL
A0A9J7LEG2_BRAFL	BRAFL
A0A9J7MD40_BRAFL	BRAFL
C3XQ86_BRAFL	BRAFL
C3Z0J8_BRAFL	BRAFL
C3ZNK9_BRAFL	BRAFL
C3ZS98_BRAFL	BRAFL
