# Supplementary material for: Roles of Cyclic Nucleotide Phosphodiesterases in Signal Transduction Pathways in the Nematode Caenorhabditis elegans
Source: Cells. 2025 Jul 30;14(15):1174. doi: 10.3390/cells14151174 (PMC12346295; doi:10.3390/cells14151174)
Supplement: Supplementary file 1 [file cells-14-01174-s001.zip › pde_tree_draft5_renamed_brafil-filt.contree]

(A0A0A0MS69_HUMAN:0.1544214004,((((((((((((((A0A0B4KFZ3_DROME:0.3083034651,A0A9J7HTN3_BRAFL:0.4102664662,(((((B4DHV7_HUMAN:0.1367236159,F1T0K3_HUMAN:0.0673404540)100:0.1279389490,PDE6C_HUMAN:0.0828488900)100:0.6229930780,H2XQX1_CIOIN:0.7212622994)100:0.2598444730,R7TJ09_CAPTE:0.2697996784)76:0.0610001766,Q3SBD3_STRPU:0.2633036738)73:0.0971144426)78:0.1924817314,(A0A7M7ND94_STRPU:0.4167660038,((A0A9J7KSG2_BRAFL:0.3636163634,M9MRK1_DROME:0.4852398566)54:0.0507348615,R7U113_CAPTE:0.3720155821)81:0.0538001397)62:0.0536305170)72:0.1009657560,G5E9C5_HUMAN:0.5247835032)68:0.0560026468,(A0A7M7G3V0_STRPU:0.4188867363,(A0A9J7HGU5_BRAFL:0.3015152715,(E9LCZ2_HUMAN:0.2713655517,R7UJV1_CAPTE:0.5802220564)99:0.0952867407)95:0.0716214041)100:0.2068627131)97:0.2319297143,((A0A1B1UZP3_HUMAN:0.3787842964,F7BQ75_CIOIN:0.7887978253)100:0.3961859081,((A0A7M7NS84_STRPU:0.2848536696,A0A9J7KQ16_BRAFL:0.2411861710)91:0.1094470669,(PDE5_CAEEL:0.5378420816,R7UJM9_CAPTE:0.3208164291)73:0.0722528721)93:0.2927513319,A0A7M7T2Y9_STRPU:1.3816789797)72:0.2167700702)100:0.3810319505,(A0A7M7NHQ3_STRPU:0.1761148819,(A0A9J7LEG2_BRAFL:0.2545484683,(B4DIM1_HUMAN:0.2326426935,(PDE2_CAEEL:1.0765534428,R7VEB4_CAPTE:0.1486608601)77:0.2183167756)66:0.0734175797)74:0.1401931026)100:0.5736209064)100:0.6737544678,((((A0A0S2Z475_HUMAN:0.2206006477,A0A9J7HT16_BRAFL:0.0660691602)64:0.0808978545,R7UR98_CAPTE:0.1721782518)63:0.0520101833,(A0A7M7NAH3_STRPU:0.1077786586,F6QW33_CIOIN:1.2522526116)61:0.0953611769)65:0.2754742106,(((A0A7M7P077_STRPU:0.2352193408,A2VEF5_DROME:0.4024677262)92:0.0789475425,C3XQ86_BRAFL:0.2794781758)52:0.0544632743,R7U5L5_CAPTE:0.2626302127)97:0.1187103527)100:0.7761697695)100:0.4701451701,(A0A7M7NM61_STRPU:0.6179029627,(A0A9J7KMB7_BRAFL:0.5769460102,(A1E5M1_HUMAN:0.3615303924,PDE7A_HUMAN:0.2192240833)100:0.1773317099)98:0.1489005600)100:0.7927196370)54:0.1394574143,(((((A0A2R8Y4E6_HUMAN:0.1912436354,PDE8A_HUMAN:0.1265887495)100:0.0950507905,(A0A7M7HEY9_STRPU:0.2577337234,(A0A9J7HL54_BRAFL:0.2337645237,E1JGU6_DROME:0.6878551736)78:0.0867004210)78:0.0701483630)78:0.0768337415,F6YN13_CIOIN:0.4462741591)79:0.1822873426,R7U408_CAPTE:0.2213279830)100:0.3817237161,PDE6_CAEEL:0.7896536734)100:0.5098976971,(((A0A7M7NZI9_STRPU:0.2063936560,(A0A9J7HN95_BRAFL:0.2844715301,((A7E2E5_HUMAN:0.1560017096,PDE3A_HUMAN:0.1497604581)100:0.2378319348,R7TD81_CAPTE:0.3557827361)91:0.0838096308)92:0.0873130490)91:0.1451692732,F7A9J1_CIOIN:0.5767978039)91:0.2106948588,PDE3_CAEEL:0.5361062324)100:1.1080589988)96:0.1258166107,((((A0A140VJR0_HUMAN:0.0286439741,(B4DG71_HUMAN:0.0378410601,(B7Z2S3_HUMAN:0.0851542911,PDE4A_HUMAN:0.0286765312)98:0.0236404494)96:0.0296980707)100:0.0541443677,(C9QPC1_DROME:0.1853956917,N1PB27_CAPTE:0.1485224489)93:0.0329602216)97:0.0222894389,((A0A7M7GFV0_STRPU:0.1996681411,F7AP89_CIOIN:0.3009058215)80:0.0437777672,A0A9J7MD40_BRAFL:0.1471018886)77:0.0297747031)63:0.0411144887,PDE4_CAEEL:0.2921833142)100:0.5050370601)100:0.6775985618,((B7YZV1_DROME:0.4114527425,Q005X2_STRPU:0.3023858780)85:0.1165322443,R7V1J2_CAPTE:0.1587094361)72:0.0621472758)71:0.0622387214,(A0A9J7HKK3_BRAFL:0.2114917192,A0A9J7HKP9_BRAFL:0.2319833660)100:0.1369841971)70:0.0625533862,B5BM35_CAEEL:0.4646636240)100:0.1882216942,B3KX78_HUMAN:0.2735187104)100:0.0353181882,B7Z226_HUMAN:0.1775222836);
