# Supplementary material for: Roles of Cyclic Nucleotide Phosphodiesterases in Signal Transduction Pathways in the Nematode Caenorhabditis elegans
Source: Cells. 2025 Jul 30;14(15):1174. doi: 10.3390/cells14151174 (PMC12346295; doi:10.3390/cells14151174)
Supplement: Supplementary file 1 [file cells-14-01174-s001.zip › pde_tree_draft5-brafl-filt.aln]

CLUSTAL O(1.2.4) multiple sequence alignment


tr|A0A0A0MS69|A0A0A0MS69_HUMAN      YHNLMHAADVTQTVHYLLYKT---------------------------------------
tr|A0A0B4KFZ3|A0A0B4KFZ3_DROME      YHNWRHALNVAQTMFAMLK--TGKME----------------------------------
tr|A0A0S2Z475|A0A0S2Z475_HUMAN      FHNFRHCFCVAQMMYSMVWLC---------------------------------------
tr|A0A140VJR0|A0A140VJR0_HUMAN      YHNNIHAADVVQSTHVLLSTP---------------------------------------
tr|A0A1B1UZP3|A0A1B1UZP3_HUMAN      YHNWKHAVTVAHCMYAILQ--NNH------------------------------------
tr|A0A2R8Y4E6|A0A2R8Y4E6_HUMAN      YHNSTHAADVLHATAFFLGKE---------------------------------------
tr|A0A7M7G3V0|A0A7M7G3V0_STRPU      YHNFRHAFNVQQVMFAILQ--NTGVA----------------------------------
tr|A0A7M7GFV0|A0A7M7GFV0_STRPU      YHNQIHAADVVHSTHFLLSAP---------------------------------------
tr|A0A7M7HEY9|A0A7M7HEY9_STRPU      YHNSSHAADVLQATSYFLGKD---------------------------------------
tr|A0A7M7NAH3|A0A7M7NAH3_STRPU      FHNFRHCFCVTQMMYGMIYLC---------------------------------------
tr|A0A7M7ND94|A0A7M7ND94_STRPU      YHNWRHAFTVAQTMFAIIK--AGGMK----------------------------------
tr|A0A7M7NHQ3|A0A7M7NHQ3_STRPU      YHNWYHAFTVGHFCYLLYK--NMDSL----------------------------------
tr|A0A7M7NM61|A0A7M7NM61_STRPU      YHNSMHAADVCQAMHCYLQEE---------------------------------------
tr|A0A7M7NS84|A0A7M7NS84_STRPU      YHNWTHAFSVAHSVYTMIM--TGQ-G----------------------------------
tr|A0A7M7NZI9|A0A7M7NZI9_STRPU      YHNRIHAADVLHGCYYMSTQQIPGFTQVNPEDLDPMGRQDDDPDSFHT-PTVTPRASI-S
tr|A0A7M7P077|A0A7M7P077_STRPU      FHNFKHCFCVSQMMYGIIWRV---------------------------------------
tr|A0A7M7T2Y9|A0A7M7T2Y9_STRPU      FHNFCHAFDVCHCMFMILL--HSE------------------------------------
tr|A0A9J7HGU5|A0A9J7HGU5_BRAFL      YHNWRHAFNVCQVMHALLT--NGGMGEDLFSDD-----------------------PGDQ
tr|A0A9J7HKK3|A0A9J7HKK3_BRAFL      YHNQLHAADVTQTTHYLLYST---------------------------------------
tr|A0A9J7HKP9|A0A9J7HKP9_BRAFL      YHNLVHGADVTQTMHSILFQT---------------------------------------
tr|A0A9J7HL54|A0A9J7HL54_BRAFL      YHNSTHAADVLHATAYFLDKD---------------------------------------
tr|A0A9J7HN95|A0A9J7HN95_BRAFL      YHNRVHAADVLHACWWLTTQPIPGFTQVPLEEDEPVSKDPNTLTPPPTPGLRTPRASFTG
tr|A0A9J7HT16|A0A9J7HT16_BRAFL      FHNFRHCFCVTQMMYGMIYLC---------------------------------------
tr|A0A9J7HTN3|A0A9J7HTN3_BRAFL      YHNWRHAFNVTQTMFVILK--TAPFS----------------------------------
tr|A0A9J7KMB7|A0A9J7KMB7_BRAFL      YHNALHAADVTQAMHCFLRER---------------------------------------
tr|A0A9J7KQ16|A0A9J7KQ16_BRAFL      YHNWSHAFSVAHCAYTVIK--ISQ------------------------------------
tr|A0A9J7KSG2|A0A9J7KSG2_BRAFL      YHNWRHAFNVAQMMFTMLK--TGSME----------------------------------
tr|A0A9J7LEG2|A0A9J7LEG2_BRAFL      YHNWYHAFSVSHFCYLLYK--NLRID----------------------------------
tr|A0A9J7MD40|A0A9J7MD40_BRAFL      YHNNRHAADVTQTTHYLLGMQ---------------------------------------
tr|A1E5M1|A1E5M1_HUMAN              YHNAVHAADVTQAMHCYLKEP---------------------------------------
tr|A2VEF5|A2VEF5_DROME              FHNFRHCFCVAQMMYAITRQA---------------------------------------
tr|A7E2E5|A7E2E5_HUMAN              YHNRIHATDVLHAVWYLTTRPVPGLQQIHNGCGTGNETD-SDGRINHGRIAYISSKSCSN
tr|B3KX78|B3KX78_HUMAN              YHNQIHAADVTQTVHCFLLRT---------------------------------------
tr|B4DG71|B4DG71_HUMAN              YHNSLHAADVAQSTHVLLSTP---------------------------------------
tr|B4DHV7|B4DHV7_HUMAN              YHNWRHGFNVAQTMFTLLM--TGKLK----------------------------------
tr|B4DIM1|B4DIM1_HUMAN              YHNWMHAFSVSHFCYLLYK--NLELT----------------------------------
tr|B5BM35|B5BM35_CAEEL              YHNVVHAADVTQSSHFMLSQT---------------------------------------
tr|B7YZV1|B7YZV1_DROME              YHNNLHAVDVMQTIHYCLCNT---------------------------------------
tr|B7Z226|B7Z226_HUMAN              YHNLIHAADVTQTVHYIMLHT---------------------------------------
tr|B7Z2S3|B7Z2S3_HUMAN              YHNSLHAADVAQSTHVLLATP---------------------------------------
tr|C3XQ86|C3XQ86_BRAFL              FHNFNHAFCVTQMMYGLIWLC---------------------------------------
tr|C9QPC1|C9QPC1_DROME              FHNSLHAADVTQSTNVLLNTP---------------------------------------
tr|E1JGU6|E1JGU6_DROME              YHNSTHAADVMQATGAFITQL---------------------------------------
tr|E9LCZ2|E9LCZ2_HUMAN              YHNWRHAFNVCQLMFAMLT--TAGFQ----------------------------------
tr|F1T0K3|F1T0K3_HUMAN              YHNWRHGFNVGQTMFSLLV--TGKLK----------------------------------
tr|F6QW33|F6QW33_CIOIN              YHNFKHCFCVTQMAYSIICKL---------------------------------------
tr|F6YN13|F6YN13_CIOIN              YHNSTHAADVLHATAYFLKKD---------------------------------------
tr|F7A9J1|F7A9J1_CIOIN              YHNRIHAADVLHGCWYLSTQAIPGFHESSALFSSDSS----DSDS----GTGTSHNHCQV
tr|F7AP89|F7AP89_CIOIN              YHNSLHAADVTQSVHVLLSSA---------------------------------------
tr|F7BQ75|F7BQ75_CIOIN              YHNWQHAMTVTHAMFCMLK--QNL------------------------------------
tr|G5E9C5|G5E9C5_HUMAN              YHNWRHAFNTAQCMFAALK--AGKIQ----------------------------------
tr|H2XQX1|H2XQX1_CIOIN              YHNWRHGLNVAHTMFLLLDRMTPGID----------------------------------
tr|M9MRK1|M9MRK1_DROME              YHNWRHAFNVAQMMFAILT--TTQWW----------------------------------
tr|N1PB27|N1PB27_CAPTE              YHNNVHAADVTQSSNVLLCVP---------------------------------------
sp|O60658|PDE8A_HUMAN               YHNSTHSADVLHATAYFLSKE---------------------------------------
sp|P27815|PDE4A_HUMAN               YHNSLHAADVLQSTHVLLATP---------------------------------------
sp|P30645|PDE2_CAEEL                YHNWSHAFAVTHFCWLTLR--TDAIR----------------------------------
sp|P51160|PDE6C_HUMAN               YHNWRHGFNVGQTMFTLLM--TGRLK----------------------------------
sp|P91119|PDE5_CAEEL                YHNWAHGWSVAHAMFATLM--NSP------------------------------------
tr|Q005X2|Q005X2_STRPU              YHNLLHAADVTQTVHHMLARM---------------------------------------
sp|Q13946|PDE7A_HUMAN               YHNAVHAADVTQAMHCYLKEP---------------------------------------
sp|Q14432|PDE3A_HUMAN               YHNRIHATDVLHAVWYLTTQPIPGLSTVINDHGSTSDSD-SDSGFTHGHMGYVFSKTYNV
sp|Q22000|PDE4_CAEEL                YHNFIHAADVAQSMHVLLMSP---------------------------------------
tr|Q3SBD3|Q3SBD3_STRPU              YHNWRHAFNVAQTMFSIVM--TGKLR----------------------------------
sp|Q8I0P7|PDE3_CAEEL                YHNRIHAADVLHGCYYLSAHPVRSTFLTPKTPDS-------VLTPP-------------H
sp|Q9N2V9|PDE6_CAEEL                YHNATHAADVLQATSFFLDSP---------------------------------------
tr|R7TD81|R7TD81_CAPTE              YHNRIHATDVLHGVYYLTTQAIPGFQYVNPEGDVFQKLCNTDSGERQS-VRSCCRPSF-T
tr|R7TJ09|R7TJ09_CAPTE              YHNWRHAFNVAQTMFSMLY--TGKMA----------------------------------
tr|R7U113|R7U113_CAPTE              YHNWRHAFNVTQTMFVMIK--QGQLQ----------------------------------
tr|R7U408|R7U408_CAPTE              YHNSTHAADVMHATAYFLSQD---------------------------------------
tr|R7U5L5|R7U5L5_CAPTE              FHNFKHCFMVTQMMYGMCCLI---------------------------------------
tr|R7UJM9|R7UJM9_CAPTE              YHNWSHAFSVAHAMYTVIK--TTS------------------------------------
tr|R7UJV1|R7UJV1_CAPTE              YHNWRHAFNVTQYMFTMIN--ACGIR----------------------------------
tr|R7UR98|R7UR98_CAPTE              FHNFRHCFCVTQMMYGMIHLC---------------------------------------
tr|R7V1J2|R7V1J2_CAPTE              YHNLVHAADVTQTTHHVLTQS---------------------------------------
tr|R7VEB4|R7VEB4_CAPTE              YHNWAHAFAVAHFCYLMFK--NTQLL----------------------------------
                                    :**  *   . :                                                

tr|A0A0A0MS69|A0A0A0MS69_HUMAN      ------GVAN--WLTELEIFAIIFSAAIHDYEHTGTTNNFHIQT--RSDPAILYNDR-SV
tr|A0A0B4KFZ3|A0A0B4KFZ3_DROME      ---------R--FMTDLEILGLLVACLCHDLDHRGTNNAFQTKT--ESPLAILYTTS--T
tr|A0A0S2Z475|A0A0S2Z475_HUMAN      ------SLQE--KFSQTDILILMTAAICHDLDHPGYNNTYQINA--RTELAVRYNDI-SP
tr|A0A140VJR0|A0A140VJR0_HUMAN      ------ALEA--VFTDLEILAAIFASAIHDVDHPGVSNQFLINT--NSELALMYNDS-SV
tr|A0A1B1UZP3|A0A1B1UZP3_HUMAN      ---------T--LFTDLERKGLLIACLCHDLDHRGFSNSYLQKF--DHPLAALYSTS--T
tr|A0A2R8Y4E6|A0A2R8Y4E6_HUMAN      ------RVKG--SLDQLDEVAALIAATVHDVDHPGRTNSFLCNA--GSELAVLYNDT-AV
tr|A0A7M7G3V0|A0A7M7G3V0_STRPU      ---------K--YLSDIEQLTLLVGCLCHDLDHRGTNNAYQEKS--QSPLAQLYGSK-AT
tr|A0A7M7GFV0|A0A7M7GFV0_STRPU      ------ALEN--VFTDLEIMAALFSAAIHDVHHPGLNNQFLCTT--SAELAILYNDV-SV
tr|A0A7M7HEY9|A0A7M7HEY9_STRPU      ------KMQS--CFETADHVAALIAAAVHDVDHPGKTNSFLCNA--GSDLAILYNDT-AV
tr|A0A7M7NAH3|A0A7M7NAH3_STRPU      ------DLQS--KVCLSDLGILLTAAVCHDLDHPGFNNTYQINA--RTDLAIRYNDI-SP
tr|A0A7M7ND94|A0A7M7ND94_STRPU      ---------N--VLTDIEVMCLMVACLSHDLDHRGTNNNFQVMI--ESPLAQLYSTS--T
tr|A0A7M7NHQ3|A0A7M7NHQ3_STRPU      ---------K--VLTEIEVFALFVACLCHDLDHRGTNNSFQVHS--QSVLAALYSSEGSV
tr|A0A7M7NM61|A0A7M7NM61_STRPU      ------KLRE--ALKPIEIMGALLGSAMHDLDHPGVNQKYLINS--KHHLAELYQNS-SI
tr|A0A7M7NS84|A0A7M7NS84_STRPU      ---------Q--VFNPLEALALFVACLCHDLDHRGKNNAFMVNT--ASPLASVYSTS--T
tr|A0A7M7NZI9|A0A7M7NZI9_STRPU      SDSSYGILAG--NLPALELMALYTAAAMHDYDHPGRTNAFLVAT--SASQAILYNDR-SV
tr|A0A7M7P077|A0A7M7P077_STRPU      ------DLPK--LIGHQECLVMITSAICHDLDHPGYNNAYQVNA--GTELALRYNDI-SP
tr|A0A7M7T2Y9|A0A7M7T2Y9_STRPU      ---------G--RFTDEEMYAMFFGSICHDMDHRGLTNSFHAKF--GTPLGKLYSSS--I
tr|A0A9J7HGU5|A0A9J7HGU5_BRAFL      LRQQAGGLAE--KMSSMEMLVLLVACLCHDLDHRGTNNAFQQKS--QSPLAKLYGTF-AT
tr|A0A9J7HKK3|A0A9J7HKK3_BRAFL      ------GLVQ--WLADVEILAVVLSAAIHDVEHTGETNSFHVMS--KSPMALLYNDR-AV
tr|A0A9J7HKP9|A0A9J7HKP9_BRAFL      ------GLVQ--WLTDVEIFAVVFSAAIHDFEHTGETNNFHVMS--RTETALVYNDR-AV
tr|A0A9J7HL54|A0A9J7HL54_BRAFL      ------RISG--ILDNMNKVAALLAAVSHDVDHPGRTNSFLCNA--GSELAILYNDV-AV
tr|A0A9J7HN95|A0A9J7HN95_BRAFL      VEESYGILGM--NFPALELMALYVAAAMHDYDHPGRTNAFLVAT--SAPQAVLYNDR-SV
tr|A0A9J7HT16|A0A9J7HT16_BRAFL      ------KLED--KMSKLDIGILMTACICHDLDHPGYNNTYQINA--RTELAVRYNDI-SP
tr|A0A9J7HTN3|A0A9J7HTN3_BRAFL      ---------S--MFSDVEIFAMMTASLCHDLDHRGTNNAFQSKI--ESPLGRLYSTS--T
tr|A0A9J7KMB7|A0A9J7KMB7_BRAFL      ------KLGA--RLKPLEVLSAVVAAITHDLDHPGVNQEFLRKT--GNYLATLYNNH-SV
tr|A0A9J7KQ16|A0A9J7KQ16_BRAFL      ---------D--VFTGLECLALFVACLCHDLDHRGKSNMFMVKS--SSPLAAVYSTS--T
tr|A0A9J7KSG2|A0A9J7KSG2_BRAFL      ---------D--LLDDIEGLALLLACLCHDLDHRGTNNSFQMKS--NHPLAQLYGTS--T
tr|A0A9J7LEG2|A0A9J7LEG2_BRAFL      ---------Q--LLTDVELFALFVACLCHDLDHRGTNNAFQVSS--KSVLAALYSSEGSV
tr|A0A9J7MD40|A0A9J7MD40_BRAFL      ------ALEN--VFTDLEILASIFASAIHDVDHPGVNNQFLILT--SSELAILYNDE-SC
tr|A1E5M1|A1E5M1_HUMAN              ------KLAS--FLTPLDIMLGLLAAAAHDVDHPGVNQPFLIKT--NHHLANLYQNM-SV
tr|A2VEF5|A2VEF5_DROME              ------NLLS--RLGDLECLILLVSCICHDLDHPGYNNIYQINA--RTELALRYNDI-SP
tr|A7E2E5|A7E2E5_HUMAN              PDESYGCLSS--NIPALELMALYVAAAMHDYDHPGRTNAFLVAT--NAPQAVLYNDR-SV
tr|B3KX78|B3KX78_HUMAN              ------GMVH--CLSEIELLAIIFAAAIHDYEHTGTTNSFHIQT--KSECAIVYNDR-SV
tr|B4DG71|B4DG71_HUMAN              ------ALDA--VFTDLEILAAIFAAAIHDVDHPGVSNQFLINT--NSELALMYNDE-SV
tr|B4DHV7|B4DHV7_HUMAN              ---------S--YYTDLEAFAMVTAGLCHDIDHRGTNNLYQMKS--QNPLAKLHGSS--I
tr|B4DIM1|B4DIM1_HUMAN              ---------N--YLEDIEIFALFISCMCHDLDHRGTNNSFQVAS--KSVLAALYSSEGSV
tr|B5BM35|B5BM35_CAEEL              ------GLAN--SLGDLELLAVLFGALIHDYEHTGHTNNFHIQS--QSQFAMLYNDR-SV
tr|B7YZV1|B7YZV1_DROME              ------GLMN--WLTDLEIFASLLAALLHDYEHTGTTNNFHVMS--GSETALLYNDR-AV
tr|B7Z226|B7Z226_HUMAN              ------GIMH--WLTELEILAMVFAAAIHDYEHTGTTNNFHIQT--RSDVAILYNDR-SV
tr|B7Z2S3|B7Z2S3_HUMAN              ------ALEA--VFTDLEILAALFASAIHDVDHPGVSNQFLINT--NSELALMYNDA-SV
tr|C3XQ86|C3XQ86_BRAFL              ------EVWE--KLSDVEILIMLTSALCHDLDHPGYNNAYQVNA--RTELALRYNDI-SP
tr|C9QPC1|C9QPC1_DROME              ------ALEG--VFTPLEVGGALFAACIHDVDHPGLTNQFLVNS--SSELALMYNDE-SV
tr|E1JGU6|E1JGU6_DROME              ------TNKDMLVMDRMEEATALIAAAAHDVDHPGRSSAFLCNS--NDALAVLYNDL-TV
tr|E9LCZ2|E9LCZ2_HUMAN              ---------D--ILTEVEILAVIVGCLCHDLDHRGTNNAFQAKS--GSALAQLYGTS-AT
tr|F1T0K3|F1T0K3_HUMAN              ---------R--YFTDLEALAMVTAAFCHDIDHRGTNNLYQMKS--QNPLAKLHGSS--I
tr|F6QW33|F6QW33_CIOIN              ------RLRN--KVSVDHLGALLTAAVCHDVDHPGLNNSYHCHA--RTPLAILYNYK-SI
tr|F6YN13|F6YN13_CIOIN              ------RLKN--WMEPLDEIAALLAAIIHDVDHPGRTNNFLVNS--SSPLALLYNDT-AV
tr|F7A9J1|F7A9J1_CIOIN              NNIGHGSLAQ--AIPALELMSLYLAAAMHDYDHPGRTNAFLVET--RHPLAILYNDR-SV
tr|F7AP89|F7AP89_CIOIN              ------ALDS--VFTDLEVLAALVASAMHDVDHPGLNNQYHCAN--STELAIMYNDE-CV
tr|F7BQ75|F7BQ75_CIOIN              ---------E--IFDEVERYALLVACVCHDLDHRARSNQFLQKT--SHPLALLYPAS--T
tr|G5E9C5|G5E9C5_HUMAN              ---------N--KLTDLEILALLIAALSHDLDHRGVNNSYIQRS--EHPLAQLYCHS--I
tr|H2XQX1|H2XQX1_CIOIN              ---------K--AFNDREKFALVVACFCHDIDHRGTNNAFLIRA--GAPLAILYNTS--T
tr|M9MRK1|M9MRK1_DROME              ---------K--IFGEIECLALIIGCLCHDLDHRGTNNSFQIKA--SSPLAQLYSTS--T
tr|N1PB27|N1PB27_CAPTE              ------ALET--VFTDLEVLAAIFASAIHDVDHPGLTNQFLVTT--GSELALMYNDE-SV
sp|O60658|PDE8A_HUMAN               ------RIKE--TLDPIDEVAALIAATIHDVDHPGRTNSFLCNA--GSELAILYNDT-AV
sp|P27815|PDE4A_HUMAN               ------ALDA--VFTDLEILAALFAAAIHDVDHPGVSNQFLINT--NSELALMYNDE-SV
sp|P30645|PDE2_CAEEL                ---------R--ALSDMERLSLLIACLCHDIDHRGTTNSFQMQSLQKTPLSVLYSTEGSV
sp|P51160|PDE6C_HUMAN               ---------K--YYTDLEAFAMLAAAFCHDIDHRGTNNLYQMKS--TSPLARLHGSS--I
sp|P91119|PDE5_CAEEL                ---------D--AFTKLEALALYVSCLCHDLDHRGKNNAYMKTM--STPLASIYSTS--V
tr|Q005X2|Q005X2_STRPU              ------GLVH--WLSDLEIFASLLAAIIHDFEHTGTTNAFHVNT--KSDMAMFYNDR-AV
sp|Q13946|PDE7A_HUMAN               ------KLAN--SVTPWDILLSLIAAATHDLDHPGVNQPFLIKT--NHYLATLYKNT-SV
sp|Q14432|PDE3A_HUMAN               TDDKYGCLSG--NIPALELMALYVAAAMHDYDHPGRTNAFLVAT--SAPQAVLYNDR-SV
sp|Q22000|PDE4_CAEEL                ------VLTE--VFTDLEVLAAIFAGAVHDVDHPGFTNQYLINS--NNELAIMYNDE-SV
tr|Q3SBD3|Q3SBD3_STRPU              ---------K--LLTDLEIFALIVACLCHDLDHRGTNNTFQVKT--SSPLSLLYGTS--T
sp|Q8I0P7|PDE3_CAEEL                PHHQHSSIMS--QLSTLELMALFTAAAMHDYDHPGRTNAFLVQV--EDKKAILYNDR-SV
sp|Q9N2V9|PDE6_CAEEL                ------SVAV--HVNESHAVAALLAAAVHDLDHPGRGNAYLINT--RQSLAILYNDN-SI
tr|R7TD81|R7TD81_CAPTE              ADDTYGILGG--NFPPLELMALFTAAAMHDYDHPGRTNAFLVTT--HAPLAVLYNDR-SV
tr|R7TJ09|R7TJ09_CAPTE              ---------K--YMDSLEMWSCLVACLCHDLDHRGTNNSFQSKS--SSPLATLYGTS--T
tr|R7U113|R7U113_CAPTE              ---------N--IFGDEEVLALMVACLCHDLDHRGTNNQFQIQS--ESPLAQLYSTS--T
tr|R7U408|R7U408_CAPTE              ------RCKS--LFEPMDVVAALLAAVIHDLDHPGKTNSYLVNA--GSELAILYNDI-AV
tr|R7U5L5|R7U5L5_CAPTE              ------DLPN--KLDDLDILTLITSAICHDLDHPGYNNAYQINA--RTELALRYNDI-SP
tr|R7UJM9|R7UJM9_CAPTE              ---------N--VFSPLESISLFVACLCHDLDHRGKTNSFMVKS--ASPLAAIYSTS--T
tr|R7UJV1|R7UJV1_CAPTE              ---------R--HLSDKELLALIVGCLCHDLDHRGTNNAFQQKS--SSPLSQLYGTQ-AT
tr|R7UR98|R7UR98_CAPTE              ------DLWG--KLPKEDLGIMLTACVCHDLDHPGYNNTYQINA--RTELAVRYNDI-SP
tr|R7V1J2|R7V1J2_CAPTE              ------GLAL--WLTDLEILATLVAAMIHDYEHTGTTNNFHINT--SSEVALLYNDR-AV
tr|R7VEB4|R7VEB4_CAPTE              ---------N--YLDEIELFALFAACLCHDIDHRGTTNSFQVAS--GSVLAALYCSEGSV
                                                     .      .   ** .* .  . :          .  :      

tr|A0A0A0MS69|A0A0A0MS69_HUMAN      LENHHLSAAYRLLQD-DEEMNILINLSKDDWREFRT------------------------
tr|A0A0B4KFZ3|A0A0B4KFZ3_DROME      MEHHHFDQCVMILNS--EGNNIFQALSPEDYRSVMK------------------------
tr|A0A0S2Z475|A0A0S2Z475_HUMAN      LENHHCAVAFQILAE--PECNIFSNIPPDGFKQIRQ------------------------
tr|A0A140VJR0|A0A140VJR0_HUMAN      LENHHLAVGFKLLQE--ENCDIFQNLTKKQRQSLRK------------------------
tr|A0A1B1UZP3|A0A1B1UZP3_HUMAN      MEQHHFSQTVSILQL--EGHNIFSTLSSSEYEQVLE------------------------
tr|A0A2R8Y4E6|A0A2R8Y4E6_HUMAN      LESHHTALAFQLTVK-DTKCNIFKNIDRNHYRTLRQ------------------------
tr|A0A7M7G3V0|A0A7M7G3V0_STRPU      MEYHHFNHAVMILSS--QGHNIFGNLSPEQYSEAMN------------------------
tr|A0A7M7GFV0|A0A7M7GFV0_STRPU      LENHSLAVAFKLLQE--DNCNIFENLTKKQLQTLRK------------------------
tr|A0A7M7HEY9|A0A7M7HEY9_STRPU      LESHHSALAFQLTTK-EDRCNIFKELDRDDFRALRH------------------------
tr|A0A7M7NAH3|A0A7M7NAH3_STRPU      LENHHCAVAFKIISN--PECNIFRNVPEEQFKDIRQ------------------------
tr|A0A7M7ND94|A0A7M7ND94_STRPU      MEHHHFDQCIMILNS--KGNEIFMNLNPEEYTNAIR------------------------
tr|A0A7M7NHQ3|A0A7M7NHQ3_STRPU      MERHHFAQAMCIVNT--EGCNIFENLNRDEYQKALD------------------------
tr|A0A7M7NM61|A0A7M7NM61_STRPU      LENHHWRVGISVLTE----TGLLDHLPPEQWKMFVD------------------------
tr|A0A7M7NS84|A0A7M7NS84_STRPU      MEHHHFNMTITILQN--DGHNIFKHLSSEEYKQVLG------------------------
tr|A0A7M7NZI9|A0A7M7NZI9_STRPU      LENHHAAASWSLFLS-KPEYNFLSSLDIAEFKRFRF------------------------
tr|A0A7M7P077|A0A7M7P077_STRPU      LENHHCSVAFKILEK--PHCNIFKNLSPEIFKQVRE------------------------
tr|A0A7M7T2Y9|A0A7M7T2Y9_STRPU      MESHHFAMIVSILHR--EGFNVFSHLPPDTFKKIVD------------------------
tr|A0A9J7HGU5|A0A9J7HGU5_BRAFL      MEHHHFNHAVMILNN--QSHNIFSNLTNEEYSKVMK------------------------
tr|A0A9J7HKK3|A0A9J7HKK3_BRAFL      LENHHISTAFRLMED--DSLNILGNLSNDDFRTLRT------------------------
tr|A0A9J7HKP9|A0A9J7HKP9_BRAFL      QENHHISAAFRLMTD--DNLNIVYNMSKDDYKDFRT------------------------
tr|A0A9J7HL54|A0A9J7HL54_BRAFL      LESHHSALTFQLTWR-DDRCNIFKNLSRDDYRMLRQ------------------------
tr|A0A9J7HN95|A0A9J7HN95_BRAFL      LENHHAAAAWALLLF-RPELNFLCHLETAEFKRFRF------------------------
tr|A0A9J7HT16|A0A9J7HT16_BRAFL      LENHHCAVAFKILSN--PDCNIFANVDKETWKQIRQ------------------------
tr|A0A9J7HTN3|A0A9J7HTN3_BRAFL      MEHHHFDHSIMIMNS--EGNNIFQSLSDEDYRQAMS------------------------
tr|A0A9J7KMB7|A0A9J7KMB7_BRAFL      LEHHHWRGCVALLRT----TGLLNHLSLQERQDFEC------------------------
tr|A0A9J7KQ16|A0A9J7KQ16_BRAFL      MEHHHFNQTITILQH--EGHNIFKHLSSEEYKQVLG------------------------
tr|A0A9J7KSG2|A0A9J7KSG2_BRAFL      MERHHFDQCIMILTS--EGTELLSSMSKDDYAKCLD------------------------
tr|A0A9J7LEG2|A0A9J7LEG2_BRAFL      LERHHFAQAMCILNT--EGCNIFENLNKRDYEQALD------------------------
tr|A0A9J7MD40|A0A9J7MD40_BRAFL      LENHHLAVAFKLLQE--ENCDIFCNLSKKQRSTLRK------------------------
tr|A1E5M1|A1E5M1_HUMAN              LENHHWRSTIGMLRE----SRLLAHLPKEMTQDIEQ------------------------
tr|A2VEF5|A2VEF5_DROME              LENHHCSIAFRLLEH--PECNIFKNFSRDTFNNIRE------------------------
tr|A7E2E5|A7E2E5_HUMAN              LENHHAASAWNLYLS-RPEYNFLLHLDHVEFKRFRF------------------------
tr|B3KX78|B3KX78_HUMAN              LENHHISSVFRLMQD--DEMNIFINLTKDEFVELRA------------------------
tr|B4DG71|B4DG71_HUMAN              LENHHLAVGFKLLQE--EHCDIFMNLTKKQRQTLRK------------------------
tr|B4DHV7|B4DHV7_HUMAN              LERHHLEFGKFLLSE--ETLNIYQNLNRRQHEHVIH------------------------
tr|B4DIM1|B4DIM1_HUMAN              MERHHFAQAIAILNT--HGCNIFDHFSRKDYQRMLD------------------------
tr|B5BM35|B5BM35_CAEEL              LENHHVSSCFRLMKE--DDKNILTHLTRDEYKELRN------------------------
tr|B7YZV1|B7YZV1_DROME              LENHHASASFRLLRE--DEYNILSHLSREEFRELRG------------------------
tr|B7Z226|B7Z226_HUMAN              LENHHVSAAYRLMQE--EEMNILINLSKDDWRDLRN------------------------
tr|B7Z2S3|B7Z2S3_HUMAN              LENHHLAVGFKLLQA--ENCDIFQNLSAKQRLSLRR------------------------
tr|C3XQ86|C3XQ86_BRAFL              LENHHCAIAFEILEK--PDCNIFRNLSVENFKKVRE------------------------
tr|C9QPC1|C9QPC1_DROME              LENHHLAVAFKLLQN--QGCDIFCNMQKKQRQTLRK------------------------
tr|E1JGU6|E1JGU6_DROME              LENHHAAITFKLTLG-DDKINIFKNLDKETYKSARS------------------------
tr|E9LCZ2|E9LCZ2_HUMAN              LEHHHFNHAVMILQS--EGHNIFANLSSKEYSDLMQ------------------------
tr|F1T0K3|F1T0K3_HUMAN              LERHHLEFGKTLLRD--ESLNIFQNLNRRQHEHAIH------------------------
tr|F6QW33|F6QW33_CIOIN              LEQHHFAVACRILSN--KERNIFRNVNNRDEVL---------------------------
tr|F6YN13|F6YN13_CIOIN              LESHHAAFAFKFTVN-NDKCNIFKNLSKENFMTIRQ------------------------
tr|F7A9J1|F7A9J1_CIOIN              LENHHASSSWGLLYS-DPRFNFLKNLDTAEWKRLRF------------------------
tr|F7AP89|F7AP89_CIOIN              LENHHLAVGFKLMQQ--DHCDVFEHFTQKQWQSLRK------------------------
tr|F7BQ75|F7BQ75_CIOIN              MEYHHISMAKDILGR--KESKVFQNMTNEEYEKAMY------------------------
tr|G5E9C5|G5E9C5_HUMAN              MEHHHFDQCLMILNS--PGNQILSGLSIEEYKTTLK------------------------
tr|H2XQX1|H2XQX1_CIOIN              LENHHYDTCLRISSI--DGNNIFESFTKEQFESACE------------------------
tr|M9MRK1|M9MRK1_DROME              MEHHHFDQCLMILNS--PGNQILANLSSDDYCRVIR------------------------
tr|N1PB27|N1PB27_CAPTE              LENHHLAVAFKLVSE--DGCNIFQNLTAKQHQTLRR------------------------
sp|O60658|PDE8A_HUMAN               LESHHAALAFQLTTG-DDKCNIFKNMERNDYRTLRQ------------------------
sp|P27815|PDE4A_HUMAN               LENHHLAVGFKLLQE--DNCDIFQNLSKRQRQSLRK------------------------
sp|P30645|PDE2_CAEEL                LERHHFAQTIKLLQQ--EECSILENLPAADFRTIVN------------------------
sp|P51160|PDE6C_HUMAN               LERHHLEYSKTLLQD--ESLNIFQNLNKRQFETVIH------------------------
sp|P91119|PDE5_CAEEL                MERHHFNQTVTILQQ--DGHNILKSLSSEDYKKTLS------------------------
tr|Q005X2|Q005X2_STRPU              LENHHISSSFRLMRD--DERNILANLSKEEYTELRN------------------------
sp|Q13946|PDE7A_HUMAN               LENHHWRSAVGLLRE----SGLFSHLPLESRQQMET------------------------
sp|Q14432|PDE3A_HUMAN               LENHHAAAAWNLFMS-RPEYNFLINLDHVEFKHFRF------------------------
sp|Q22000|PDE4_CAEEL                LEQHHLAVAFKLLQD--SNCDFLANLSRKQRLQFRK------------------------
tr|Q3SBD3|Q3SBD3_STRPU              MEHHHFDHCIMILNS--EGNNIFEFMSPDDYREAIR------------------------
sp|Q8I0P7|PDE3_CAEEL                LENHHAAESWKLL-N-KPENHFIENLDPAEMKRFRY------------------------
sp|Q9N2V9|PDE6_CAEEL                LENHHIALAFQLTLQHNANVNIFSSLSREEFIQMRH------------------------
tr|R7TD81|R7TD81_CAPTE              LENHHAASVWRLFMS-SPRFNWLIHLDKAEFKRFRF------------------------
tr|R7TJ09|R7TJ09_CAPTE              MEHHHFDQCIMILNS--EGNNIFMHLSPADYRKAIA------------------------
tr|R7U113|R7U113_CAPTE              LEHHHFDQCLMILNT--KGSEIFGQLNKKQYSRVIR------------------------
tr|R7U408|R7U408_CAPTE              LESHHASMAFHLSQ--DKNVNIFSNLSREDFRSFRQ------------------------
tr|R7U5L5|R7U5L5_CAPTE              LENHHCSVAFEILER--QECNILRNLNRDEFKRLRE------------------------
tr|R7UJM9|R7UJM9_CAPTE              MEHHHFNQTVSILQN--EGHNIFKSLNSDEYKQVLG------------------------
tr|R7UJV1|R7UJV1_CAPTE              LEHHHFNHAVIILNS--EGHNIFSKMKSDDYGDVMN------------------------
tr|R7UR98|R7UR98_CAPTE              LENHHCAVAFQILSN--PETNIFANVDSTTFKRIRSVTTDMTHHAKIMEDFTEYFTKFDP
tr|R7V1J2|R7V1J2_CAPTE              LENHHVSAAFRLMKD--DDHNILTSLKKEEYRDFRS------------------------
tr|R7VEB4|R7VEB4_CAPTE              MERHHFAQSMCILNT--EGCNIFIDLPRKEYEKALD------------------------
                                     * *       .             .                                  

tr|A0A0A0MS69|A0A0A0MS69_HUMAN      -----LVIEMVMATDMSCHFQQIKAMKTALQQPE--------------------------
tr|A0A0B4KFZ3|A0A0B4KFZ3_DROME      -----TVESAILSTDLAMYFKKRNAFLELV------------------------------
tr|A0A0S2Z475|A0A0S2Z475_HUMAN      -----GMITLILATDMARHAEIMDSFKEKM------------------------------
tr|A0A140VJR0|A0A140VJR0_HUMAN      -----MVIDIVLATDMSKHMNLLADLKTMVETKKVT------------------------
tr|A0A1B1UZP3|A0A1B1UZP3_HUMAN      -----IIRKAIIATDLALYFGNRKQLEEMY------------------------------
tr|A0A2R8Y4E6|A0A2R8Y4E6_HUMAN      -----AIIDMVLATEMTKHFEHVNKFVNSINKPMAAEIEGSDCE------C---------
tr|A0A7M7G3V0|A0A7M7G3V0_STRPU      -----ILKHSIISTDLALHFKVRGQFFEMI------------------------------
tr|A0A7M7GFV0|A0A7M7GFV0_STRPU      -----MSIDMVLATDMSKHMSLLADLKTMVETKKVA------------------------
tr|A0A7M7HEY9|A0A7M7HEY9_STRPU      -----SIIDMILATEMTKHFEHLSKFVNCINKPGARD--GDDSSSLQS-GG---------
tr|A0A7M7NAH3|A0A7M7NAH3_STRPU      -----GIIMLIMATDMARHSEILDQFKAQV------------------------------
tr|A0A7M7ND94|A0A7M7ND94_STRPU      -----LLEHAILATDLAVYFKSRGEFFHLV------------------------------
tr|A0A7M7NHQ3|A0A7M7NHQ3_STRPU      -----LVQDIILATDLAHHLRIHKDLEKMA------------------------------
tr|A0A7M7NM61|A0A7M7NM61_STRPU      -----HIRSLILATDIARQQEFLSEFQNIL------------------------------
tr|A0A7M7NS84|A0A7M7NS84_STRPU      -----DIRHAILATDLALFFPNKAKLKKIV------------------------------
tr|A0A7M7NZI9|A0A7M7NZI9_STRPU      -----LVVEYILATDLKRHFDFLVEFNSKV------------------------------
tr|A0A7M7P077|A0A7M7P077_STRPU      -----GIIRCILATDMAKHNEILNGFKDII------------------------------
tr|A0A7M7T2Y9|A0A7M7T2Y9_STRPU      -----LIQDIIMSTDLTNFFPNHKELSKLL------------------------------
tr|A0A9J7HGU5|A0A9J7HGU5_BRAFL      -----MLKHAILSTDLTLHFQIRKEFFSLA------------------------------
tr|A0A9J7HKK3|A0A9J7HKK3_BRAFL      -----LTIDMVLATDMSFHFQQVKQIKSLLSCPE--------------------------
tr|A0A9J7HKP9|A0A9J7HKP9_BRAFL      -----LVIDMVLATDMSYHFAQVKQMKSLLSCPD--------------------------
tr|A0A9J7HL54|A0A9J7HL54_BRAFL      -----QIIDMILATEMTRHFEHLSKFANSISKMGASARVEEDRLSSHS-GG---------
tr|A0A9J7HN95|A0A9J7HN95_BRAFL      -----LVIEAILATDLKRHFDFLTEFNAKLAALNATPSDTSSECSFSEVKEKASVGYSYS
tr|A0A9J7HT16|A0A9J7HT16_BRAFL      -----GIITLILATDMARHGEILESFKQKV------------------------------
tr|A0A9J7HTN3|A0A9J7HTN3_BRAFL      -----ILEDSILSTDLALYFKKRGSFISRA------------------------------
tr|A0A9J7KMB7|A0A9J7KMB7_BRAFL      -----QIQSLILATDISRQNEFVTTFKQYL------------------------------
tr|A0A9J7KQ16|A0A9J7KQ16_BRAFL      -----YIKHAILATDLALYFGNSDRLREVV------------------------------
tr|A0A9J7KSG2|A0A9J7KSG2_BRAFL      -----VMEHAILSTDLALYFKWRGGFFSIV------------------------------
tr|A0A9J7LEG2|A0A9J7LEG2_BRAFL      -----LLQEIILATDLAHHLSAVKDLEAMA------------------------------
tr|A0A9J7MD40|A0A9J7MD40_BRAFL      -----MVIDMVLATDMSKHMSLLADLKTMVETKKVA------------------------
tr|A1E5M1|A1E5M1_HUMAN              -----QLGSLILATDINRQNEFLTRLKAHL------------------------------
tr|A2VEF5|A2VEF5_DROME              -----GIIRCILATDMARHNEILTQFMEIT------------------------------
tr|A7E2E5|A7E2E5_HUMAN              -----LVIEAILATDLKKHFDFLAEFNAKA------------------------------
tr|B3KX78|B3KX78_HUMAN              -----LVIEMVLATDMSCHFQQVKTMKTALQQLE--------------------------
tr|B4DG71|B4DG71_HUMAN              -----MVIDMVLATDMSKHMSLLADLKTMVETKKVT------------------------
tr|B4DHV7|B4DHV7_HUMAN              -----LMDIAIIATDLALYFKKRAMFQKIV------------------------------
tr|B4DIM1|B4DIM1_HUMAN              -----LMRDIILATDLAHHLRIFKDLQKMA------------------------------
tr|B5BM35|B5BM35_CAEEL              -----MVIEIVLATDMSTHFMQIKTMKSMLSLPE--------------------------
tr|B7YZV1|B7YZV1_DROME              -----LVIEMVLGTDMTNHFQQMKAMRQLLTLQE--------------------------
tr|B7Z226|B7Z226_HUMAN              -----LVIEMVLSTDMSGHFQQIKNIRNSLQQPE--------------------------
tr|B7Z2S3|B7Z2S3_HUMAN              -----MVIDMVLATDMSKHMNLLADLKTMVETKKVT------------------------
tr|C3XQ86|C3XQ86_BRAFL              -----GMIRCILATDMARHNEILGKFKGLI------------------------------
tr|C9QPC1|C9QPC1_DROME              -----MVIDIVLSTDMSKHMSLLADLKTMVETKKVA------------------------
tr|E1JGU6|E1JGU6_DROME              -----TIIDMILATEMTRHFEHLAKFVSVFGGEEPRD-----------------------
tr|E9LCZ2|E9LCZ2_HUMAN              -----LLKQSILATDLTLYFERRTEFFELV------------------------------
tr|F1T0K3|F1T0K3_HUMAN              -----MMDIAIIATDLALYFKKRTMFQKIV------------------------------
tr|F6QW33|F6QW33_CIOIN              ----TNVGDLILATDLARHKDVMETYRCNI------------------------------
tr|F6YN13|F6YN13_CIOIN              -----SIIDMVLATELSKHFEHVNKFISIVTKNNSNN-----------------------
tr|F7A9J1|F7A9J1_CIOIN              -----LVVEAILATDLKKHGEILSQFSVKS------------------------------
tr|F7AP89|F7AP89_CIOIN              -----MAIDMVLATDMSKHMQLLANLKTMVETKKVA------------------------
tr|F7BQ75|F7BQ75_CIOIN              -----VLKEAILATDLALYFGNRGQIEELL------------------------------
tr|G5E9C5|G5E9C5_HUMAN              -----IIKQAILATDLALYIKRRGEFFELI------------------------------
tr|H2XQX1|H2XQX1_CIOIN              -----LMKHAILATDLALYFQRRNTFKKLL------------------------------
tr|M9MRK1|M9MRK1_DROME              -----VLEDAILSTDLAVYFKKRGPFLESV------------------------------
tr|N1PB27|N1PB27_CAPTE              -----MVIDMVLATDMSKHMSLLADLKTMVETKKVA------------------------
sp|O60658|PDE8A_HUMAN               -----GIIDMVLATEMTKHFEHVNKFVNSINKPLATLEENGETD------K---------
sp|P27815|PDE4A_HUMAN               -----MVIDMVLATDMSKHMTLLADLKTMVETKKVT------------------------
sp|P30645|PDE2_CAEEL                -----TIREVILATDISAHLRKQERIKTMI------------------------------
sp|P51160|PDE6C_HUMAN               -----LFEVAIIATDLALYFKKRTMFQKIV------------------------------
sp|P91119|PDE5_CAEEL                -----LIKHCILATDLALFFSNKAKLNVIL------------------------------
tr|Q005X2|Q005X2_STRPU              -----LVIDMVLATDMSFHFQQIKQMKSMISTTE--------------------------
sp|Q13946|PDE7A_HUMAN               -----QIGALILATDISRQNEYLSLFRSHL------------------------------
sp|Q14432|PDE3A_HUMAN               -----LVIEAILATDLKKHFDFVAKFNGKV------------------------------
sp|Q22000|PDE4_CAEEL                -----IVIDMVLATDMSKHMSLLADLKTMVEAKKVA------------------------
tr|Q3SBD3|Q3SBD3_STRPU              -----MLESAILSTDLAIYFKKRADFFKLV------------------------------
sp|Q8I0P7|PDE3_CAEEL                -----LVLEYILATDLKQHFEIIMTFTERL------------------------------
sp|Q9N2V9|PDE6_CAEEL                -----AMVEMVLATDISRHFEYLAKFNKMHVTDVPEE-----------------------
tr|R7TD81|R7TD81_CAPTE              -----LIVEAILATDLKRHFEILAEFNAKV------------------------------
tr|R7TJ09|R7TJ09_CAPTE              -----VVESAILSTDLALYFKKKNTFESLV------------------------------
tr|R7U113|R7U113_CAPTE              -----ILENAILATDLALYFRFRSEFFTII------------------------------
tr|R7U408|R7U408_CAPTE              -----QVIDMVLATEMTKHFEHLNKFIGSINQVSAKDEEM--------------------
tr|R7U5L5|R7U5L5_CAPTE              -----GVIRCILATDMAKHNEVLKAFRSIV------------------------------
tr|R7UJM9|R7UJM9_CAPTE              -----DIKHCILATDLALFFGNRAKLKDLV------------------------------
tr|R7UJV1|R7UJV1_CAPTE              -----LLKQAILATDLSIHVQVRCQFFPLV------------------------------
tr|R7UR98|R7UR98_CAPTE              KNKAHAMIMLILATDMARHSEILEAFKSKI------------------------------
tr|R7V1J2|R7V1J2_CAPTE              -----LVIDIVLATDMSYHFQQIKNMKNLLSMPE--------------------------
tr|R7VEB4|R7VEB4_CAPTE              -----LMRDIILATDLSHHLRIMKDLETMA------------------------------
                                              ::.*::                                            

tr|A0A0A0MS69|A0A0A0MS69_HUMAN      -----------------------------AIEKPKALSLMLHTADISHPAKAWDLHHRWT
tr|A0A0B4KFZ3|A0A0B4KFZ3_DROME      ----------ENGEFDWQ----------GEEKKDLLCGMMMTACDVSAIAKPWEVQHKVA
tr|A0A0S2Z475|A0A0S2Z475_HUMAN      -----------E-NFDYS----------NEEHMTLLKMILIKCCDISNEVRPMEVAEPWV
tr|A0A140VJR0|A0A140VJR0_HUMAN      ----------SSGVLLLD----------NYSDRIQVLQNMVHCADLSNPTKPLQLYRQWT
tr|A0A1B1UZP3|A0A1B1UZP3_HUMAN      ----------QTGSLNLN----------NQSHRDRVIGLMMTACDLCSVTKLWPVTKLTA
tr|A0A2R8Y4E6|A0A2R8Y4E6_HUMAN      --------N----PAGKN----------FPENQILIKRMMIKCADVANPCRPLDLCIEWA
tr|A0A7M7G3V0|A0A7M7G3V0_STRPU      ----------RNQTHNWN----------SPQNKELLRSILMTASDVAASTKPWRIQQKIA
tr|A0A7M7GFV0|A0A7M7GFV0_STRPU      ----------GSGVLLLD----------NYTDRIQVLKNLVHCADVANPSKPLHIYTQWT
tr|A0A7M7HEY9|A0A7M7HEY9_STRPU      --------RSTPDTMILS----------TPENRALVRRMLIKCADVANPTRPLELCREWA
tr|A0A7M7NAH3|A0A7M7NAH3_STRPU      -----------ESGFDFS----------NQEHLNYLRMVLIKCCDISNEVRPSDVSEPWV
tr|A0A7M7ND94|A0A7M7ND94_STRPU      ----------DEQKCEWN----------EDDQRELLRGMLMTACDISAISKPWDVQKEIA
tr|A0A7M7NHQ3|A0A7M7NHQ3_STRPU      ----------RDGY-NVD----------DPEHHKLLLCMLMTCCDLSDQTKNWSWTKKIA
tr|A0A7M7NM61|A0A7M7NM61_STRPU      ----------ERSDLNLK----------SHETRKFILQIALKCADICNPCRPWQITEKWG
tr|A0A7M7NS84|A0A7M7NS84_STRPU      ----------EEKNFSWD----------NQEHRQCVKALSMTACDLAANTKPWHIQQQTV
tr|A0A7M7NZI9|A0A7M7NZI9_STRPU      -------NDVDAPGINWA----------VESDRLLVCQMCIKLADISGPTKIKDLHCNWT
tr|A0A7M7P077|A0A7M7P077_STRPU      -----------S-TFDFS----------NKVHKDLLTKICIKVADISNEARPMDVAEPWI
tr|A0A7M7T2Y9|A0A7M7T2Y9_STRPU      ----------VAQTFDWT----------IDHHRWSIRNMCMTACDLCASTKMWPIQQQIV
tr|A0A9J7HGU5|A0A9J7HGU5_BRAFL      ----------SSGEFDRN----------DKKHREMLRGMLMTACDLAAVTKPWEIQKKVA
tr|A0A9J7HKK3|A0A9J7HKK3_BRAFL      -----------------------------SIDKSKALSLLLHTADIGHPAKPWHLHARWT
tr|A0A9J7HKP9|A0A9J7HKP9_BRAFL      -----------------------------NIDKAKALSLVLHTADISHPAKNWTLHEHWT
tr|A0A9J7HL54|A0A9J7HL54_BRAFL      --------VATPEHDTLR----------TLENRTLITRMLIKCADIANPARPLDLCVEWA
tr|A0A9J7HN95|A0A9J7HN95_BRAFL      LCPFIHMNEDDSPGIDWR----------NENDRLLVVQMCIKLADVNGPCKAENLHITWT
tr|A0A9J7HT16|A0A9J7HT16_BRAFL      -----------D-NFDYT----------NEEHVAALKMILIKCCDISNEVRPMDVSEPWV
tr|A0A9J7HTN3|A0A9J7HTN3_BRAFL      ----------QGGATDWT----------VEDNKSLLRAMMMTACDVSAICKPWEVQKKVA
tr|A0A9J7KMB7|A0A9J7KMB7_BRAFL      ----------DKGDLTLH----------VPASRHFTLQIALKCADVSNPCRTWKVSRRWS
tr|A0A9J7KQ16|A0A9J7KQ16_BRAFL      ----------AKEEFSWE----------NEDHRELVRAVTMTACDLSAIVKPWEIQQETV
tr|A0A9J7KSG2|A0A9J7KSG2_BRAFL      ----------DKNEADWS----------NKDNRKLLRSMMMTACDVAAITKPWPVQQRVA
tr|A0A9J7LEG2|A0A9J7LEG2_BRAFL      ----------KEGY-DKS----------NPRCHTLLTCLLMTSCDLSDQTKGWGTTKKIA
tr|A0A9J7MD40|A0A9J7MD40_BRAFL      ----------GSGVLLLD----------NYTDRIQVLQNMVHCADLGNPTKPLELYRQWL
tr|A1E5M1|A1E5M1_HUMAN              ----------HNKDLRLE----------DAQDRHFMLQIALKCADICNPCRIWEMSKQWS
tr|A2VEF5|A2VEF5_DROME              -----------P-IFDYS----------NRAHINLLCMILIKVADISNEARPMDVAEPWL
tr|A7E2E5|A7E2E5_HUMAN              -------NDVNSNGIEWS----------NENDRLLVCQVCIKLADINGPAKVRDLHLKWT
tr|B3KX78|B3KX78_HUMAN              -----------------------------RIDKPKALSLLLHAADISHPTKQWLVHSRWT
tr|B4DG71|B4DG71_HUMAN              ----------SSGVLLLD----------NYTDRIQVLRNMVHCADLSNPTKSLELYRQWT
tr|B4DHV7|B4DHV7_HUMAN              ----------DESKNYQDKKSWVEYLSLETTRKEIVMAMMMTACDLSAITKPWEVQSKVA
tr|B4DIM1|B4DIM1_HUMAN              ----------EVGY-DRN----------NKQHHRLLLCLLMTSCDLSDQTKGWKTTRKIA
tr|B5BM35|B5BM35_CAEEL              -----------------------------GIDKNKALCLIVHACDISHPAKPWNLHERWT
tr|B7YZV1|B7YZV1_DROME              ----------------------------ATIDKQKVLSLVLHCCDISHPAKQWGVHHRWT
tr|B7Z226|B7Z226_HUMAN              -----------------------------GIDRAKTMSLILHAADISHPAKSWKLHYRWT
tr|B7Z2S3|B7Z2S3_HUMAN              ----------SLGVLLLD----------NYSDRIQVLQNLVHCADLSNPTKPLPLYRQWT
tr|C3XQ86|C3XQ86_BRAFL              -----------P-EFDFS----------NKEHREQLMMILMKVSDISNEARPMDVAEPWL
tr|C9QPC1|C9QPC1_DROME              ----------GSGVLLLD----------NYTDRIQVLENLVHCADLSNPTKPLPLYKRWV
tr|E1JGU6|E1JGU6_DROME              -------------HNPQT----------DEETSILMRRMLIKVADVSNPARPMQFCIEWA
tr|E9LCZ2|E9LCZ2_HUMAN              ----------SKGEYDWN----------IKNHRDIFRSMLMTACDLGAVTKPWEISRQVA
tr|F1T0K3|F1T0K3_HUMAN              ----------DQSKTYESEQEWTQYMMLEQTRKEIVMAMMMTACDLSAITKPWEVQSQVA
tr|F6QW33|F6QW33_CIOIN              -----------DTGFDFK----------NNSHVLSLLKIIIKCADVSNEVRPETVASPWV
tr|F6YN13|F6YN13_CIOIN              -----------PDSNAAV----------THELKTLIKRVMIKVADVINPARKTPLCVEWA
tr|F7A9J1|F7A9J1_CIOIN              -----------QNGLNWS----------ADADRLLVCQMVIKLADIGGPAKERNLHITWT
tr|F7AP89|F7AP89_CIOIN              ----------ASGVLMLD----------NYTDRIQVLQNMVHCADLSNSSKPIEAYKQWV
tr|F7BQ75|F7BQ75_CIOIN              ----------TQGEFDFD----------NQQHRTSAIGLMMTACDLSSSAKDWSVTRQNL
tr|G5E9C5|G5E9C5_HUMAN              ----------RKNQFNLE----------DPHQKELFLAMLMTACDLSAITKPWPIQQRIA
tr|H2XQX1|H2XQX1_CIOIN              ----------EKPFEERD-------FVQNNDNRMLLMSMMMTACDLSSITKPWEVQQKMA
tr|M9MRK1|M9MRK1_DROME              ----------SQPTSYWV----------AEEPRALLRAMSMTVCDLSAITKPWEIEKRVA
tr|N1PB27|N1PB27_CAPTE              ----------GSGILLLD----------NYTDRIQVLQNMVHCADLSNPTKPLELYRLWV
sp|O60658|PDE8A_HUMAN               --------NQEVINTMLR----------TPENRTLIKRMLIKCADVSNPCRPLQYCIEWA
sp|P27815|PDE4A_HUMAN               ----------SSGVLLLD----------NYSDRIQVLRNMVHCADLSNPTKPLELYRQWT
sp|P30645|PDE2_CAEEL                ----------SEGY-NPM----------SFDHRYLLMCLVMTASDLSDQAKNFHNAKRIA
sp|P51160|PDE6C_HUMAN               ----------DACEQMQTEEEAIKYVTVDPTKKEIIMAMMMTACDLSAITKPWEVQSQVA
sp|P91119|PDE5_CAEEL                ----------DNNTFDIN----------RQEHRLLTQAVMMTGCDLVASAKPWNIQTETV
tr|Q005X2|Q005X2_STRPU              -----------------------------ALDKPKVMALTLHCADISHPSKEWKFHYKWT
sp|Q13946|PDE7A_HUMAN               ----------DRGDLCLE----------DTRHRHLVLQMALKCADICNPCRTWELSKQWS
sp|Q14432|PDE3A_HUMAN               -------ND--DVGIDWT----------NENDRLLVCQMCIKLADINGPAKCKELHLQWT
sp|Q22000|PDE4_CAEEL                ----------GNNVIVLD----------KYNDKIQVLQSMIHLADLSNPTKPIELYQQWN
tr|Q3SBD3|Q3SBD3_STRPU              ----------EKGEHTWD----------NEEKKGLLRGMLMTACDVSAIAKPWLVQQKVA
sp|Q8I0P7|PDE3_CAEEL                ------------TEIDVQ----------VETDRLLIGKLLIKMADINSPTKPYGLHRQWT
sp|Q9N2V9|PDE6_CAEEL                -----------------Q----------RDTNSLTICDMLVKCADISNPAREWGLCQRWA
tr|R7TD81|R7TD81_CAPTE              -------NDDDAPGIDWT----------MEPDRLMVANMVIKMADINGPCKKRDLHFSWT
tr|R7TJ09|R7TJ09_CAPTE              ----------KTGETNWE----------KEEHKDLLRGMMMTACDVAAITKPWEVQKEIA
tr|R7U113|R7U113_CAPTE              ----------DSGQAAWN----------TETDKDLLRSMMMTACDVAAITKPWKVQQKVA
tr|R7U408|R7U408_CAPTE              ----------------------------SQMNRMLVKRMLIKCADVSNPARPLPLCKMWA
tr|R7U5L5|R7U5L5_CAPTE              -----------D-GFDFA----------NKDNKAMMMMIVMKVADISNEARPMEVAVPWL
tr|R7UJM9|R7UJM9_CAPTE              ----------DTDKFDWK----------AKEHRRHAYSIAMTSCDLVASSKPWDVQLETV
tr|R7UJV1|R7UJV1_CAPTE              ----------ASGLYDWD----------DPEQRELLRSVLMTTCDIATITKPWDVQRRVA
tr|R7UR98|R7UR98_CAPTE              -----------D-NFDFS----------NEDHVNSMKMVLVKCCDISNEVRPMEVSEPWV
tr|R7V1J2|R7V1J2_CAPTE              -----------------------------NIDKSKALSLIVHCADISHPAKDWNLHFKWT
tr|R7VEB4|R7VEB4_CAPTE              ----------EEGY-DKK----------NPRHRSLLLFLLMTSCDLSDQTKNWTNSKKIA
                                                                            :  .*:    :         

tr|A0A0A0MS69|A0A0A0MS69_HUMAN      MSLLEEFFR-----------QGDREAE-LGLPF-SPLCDRKST-MVAQSQVGFIDFIVEP
tr|A0A0B4KFZ3|A0A0B4KFZ3_DROME      KLVADEFFD-----------QGDLEKLQLNTQP-VAMMDRERKDELPKMQVGFIDVICLP
tr|A0A0S2Z475|A0A0S2Z475_HUMAN      DCLLEEYFM-----------QSDREKS-EGLPV-APFMDRDKV-TKATAQIGFIKFVLIP
tr|A0A140VJR0|A0A140VJR0_HUMAN      DRIMEEFFR-----------QGDRERE-RGMEI-SPMCDKHNA-SVEKSQVGFIDYIVHP
tr|A0A1B1UZP3|A0A1B1UZP3_HUMAN      NDIYAEFWA-----------EGDEMKK-LGIQP-IPMMDRDKKDEVPQGQLGFYNAVAIP
tr|A0A2R8Y4E6|A0A2R8Y4E6_HUMAN      GRISEEYFA-----------QTDEEKR-QGLPVVMPVFDRNTC-SIPKSQISFIDYFITD
tr|A0A7M7G3V0|A0A7M7G3V0_STRPU      ELVTSEFFD-----------QGDMERKELKIEP-TSMFDRSRKDELPEMQLGFIDGVCIP
tr|A0A7M7GFV0|A0A7M7GFV0_STRPU      SMLMEEFFR-----------QGDLERE-KGVEI-SPMMDRENA-SINKSQVGFIDFILHP
tr|A0A7M7HEY9|A0A7M7HEY9_STRPU      RRISQEYFN-----------QTDEEKR-RGLPVVMPVFDRTMC-SIPKSQISFIDYFIMD
tr|A0A7M7NAH3|A0A7M7NAH3_STRPU      DCLLEEYFM-----------QSDREKI-EGLPV-ASFMDRDKV-TKPTAQVGFIKFVLIP
tr|A0A7M7ND94|A0A7M7ND94_STRPU      KLVFGEFFE-----------QGDLERQQLNKVP-DDMMNREKRDLLPKMQVGFVDAICLP
tr|A0A7M7NHQ3|A0A7M7NHQ3_STRPU      ELIYHEFFS-----------QGDLEKA-MGLET-PEMFDREKA-CIPELQIGFLDHIALP
tr|A0A7M7NM61|A0A7M7NM61_STRPU      NVVSEEFFR-----------QGDREKA-DDLPI-SMNCNRHTT-TIPQIQCGFIGFVVEP
tr|A0A7M7NS84|A0A7M7NS84_STRPU      KVIFDEFYQ-----------QGDEEKA-AGRNP-IPMMDRDRAHELPANQVSFIVGICLP
tr|A0A7M7NZI9|A0A7M7NZI9_STRPU      YRISEEFYE-----------QGDDERN-LGLTV-SPYMDRNAP-QLAKLQEGFINHLVAP
tr|A0A7M7P077|A0A7M7P077_STRPU      DCLLQEFFN-----------QSDMEKL-EGLPV-APFMDREKV-TKHTSQTGFIRFVLLP
tr|A0A7M7T2Y9|A0A7M7T2Y9_STRPU      ECLYEEFYS-----------QGDIEKE-RGETP-IQMLDRDNQPNRAQEQIEFLTNVCLP
tr|A0A9J7HGU5|A0A9J7HGU5_BRAFL      ELVTSEFFD-----------QGDKERAELNLEP-AALFDRRRKDDLPEMQLGWIDSVCFP
tr|A0A9J7HKK3|A0A9J7HKK3_BRAFL      EQLMEEFFR-----------QGDKEKA-LGLPF-SPLCDRNTT-VIADSQIGFIDFIVDP
tr|A0A9J7HKP9|A0A9J7HKP9_BRAFL      ELLMEEFFR-----------QGDKEQE-LGLPF-SPLCDRKTT-MVASSQIGFIDFIVQP
tr|A0A9J7HL54|A0A9J7HL54_BRAFL      KRIAEEYCQ-----------QTDEEKD-RGLPVVMPVFDRASC-SIPKSQISFIDYFLTD
tr|A0A9J7HN95|A0A9J7HN95_BRAFL      NRIVAEFYE-----------QGDDEAG-RGLPI-SPYMDRNKP-FLARLQESFINHLVAP
tr|A0A9J7HT16|A0A9J7HT16_BRAFL      DCLLEEYFM-----------QSDREKA-EGLPV-APFMDRDKV-TKATAQIGFIKFVLIP
tr|A0A9J7HTN3|A0A9J7HTN3_BRAFL      ELVYSEFFQ-----------QGDIERTKLHQKP-IDIMDREKKDELPKMQVGFIDSICMP
tr|A0A9J7KMB7|A0A9J7KMB7_BRAFL      ERVTDEFHN-----------QGDQERK-LKVDI-ANSCDRYRD-TISRIQTGFIQFIVEP
tr|A0A9J7KQ16|A0A9J7KQ16_BRAFL      KVIFEEFYN-----------QGDEERA-RGQEP-APMMDRRRAHELPANQVGFISGICLP
tr|A0A9J7KSG2|A0A9J7KSG2_BRAFL      QLVASEFFE-----------QGDLEKEQLKIQP-MDMMNREKKDKLPEMQVDFIDAICMP
tr|A0A9J7LEG2|A0A9J7LEG2_BRAFL      ELIYQEFFR-----------QGDLEKS-MGYRP-HEMMDREKA-FIPDLQISFLENIAMP
tr|A0A9J7MD40|A0A9J7MD40_BRAFL      DKLMDEFYH-----------QGDRERN-KQLEI-SAMCDRHNA-SVEKSQVGFIDFIVHP
tr|A1E5M1|A1E5M1_HUMAN              ERVCEEFYR-----------QGELEQK-FELEI-SPLCNQQKD-SIPSIQIGFMSYIVEP
tr|A2VEF5|A2VEF5_DROME              DRLLQEFFA-----------QSAAEKS-EGLPV-TPFMDPDKV-SKPGSQVRFIGLVLLP
tr|A7E2E5|A7E2E5_HUMAN              EGIVNEFYE-----------QGDEEAN-LGLPI-SPFMDRSSP-QLAKLQESFITHIVGP
tr|B3KX78|B3KX78_HUMAN              KALMEEFFR-----------QGDKEAE-LGLPF-SPLCDRTST-LVAQSQIGFIDFIVEP
tr|B4DG71|B4DG71_HUMAN              DRIMEEFFQ-----------QGDKERE-RGMEI-SPMCDKHTA-SVEKSQVGFIDYIVHP
tr|B4DHV7|B4DHV7_HUMAN              LLVAAEFWE-----------QGDLERTVLDQQP-IPMMDRNKAAELPKLQVGFIDFVCTF
tr|B4DIM1|B4DIM1_HUMAN              ELIYKEFFS-----------QGDLEKA-MGNRP-MEMMDREKA-YIPELQISFMEHIAMP
tr|B5BM35|B5BM35_CAEEL              EGVLEEFFR-----------QGDLEAS-MGLPY-SPLCDRHTV-HVADSQIGFIDFIVEP
tr|B7YZV1|B7YZV1_DROME              MLLLEEFFR-----------QGDLEKE-LGLPF-SPLCDRNNT-LVAESQICFIDFIVEP
tr|B7Z226|B7Z226_HUMAN              MALMEEFFL-----------QGDKEAE-LGLPF-SPLCDRKST-MVAQSQIGFIDFIVEP
tr|B7Z2S3|B7Z2S3_HUMAN              DRIMAEFFQ-----------QGDRERE-SGLDI-SPMCDKHTA-SVEKSQVGFIDYIAHP
tr|C3XQ86|C3XQ86_BRAFL              DCLLKEFFN-----------QSDVEKL-EGLPV-TPFMDREKV-TKPSSQTGFIQFVLLP
tr|C9QPC1|C9QPC1_DROME              ALLMEEFFL-----------QGDKERE-SGMDI-SPMCDRHNA-TIEKSQVGFIDYIVHP
tr|E1JGU6|E1JGU6_DROME              RRIAEEYFM-----------QTDEEKQ-RHLPIVMPMFDRATC-SIPKSQIGFIEYIIQD
tr|E9LCZ2|E9LCZ2_HUMAN              ELVTSEFFE-----------QGDRERLELKLTP-SAIFDRNRKDELPRLQLEWIDSICMP
tr|F1T0K3|F1T0K3_HUMAN              LLVAAEFWE-----------QGDLERTVLQQNP-IPMMDRNKADELPKLQVGFIDFVCTF
tr|F6QW33|F6QW33_CIOIN              DRLFAEYSE-----------QSAREKR-ERLPV-TTYMDPDLV-NVPESQEGFIRGIMLP
tr|F6YN13|F6YN13_CIOIN              RRISEEYFA-----------QTDEEKR-LGLPVVMPHFDRNTC-SMPKSQMTFMDYFLTD
tr|F7A9J1|F7A9J1_CIOIN              KAICEEFFI-----------QGDEERE-LGVPV-SPFMDRERP-QVAELQRTFINNLIKP
tr|F7AP89|F7AP89_CIOIN              ARLIDEFWM-----------QGDVERE-AGLEI-SPLCDRHNT-SIERSQVMFIDFVVHP
tr|F7BQ75|F7BQ75_CIOIN              LDLHYEFWE-----------EGDQRKK-LGIKPLLPMMDRALEEDLAEGQVGFYSNVSIK
tr|G5E9C5|G5E9C5_HUMAN              ELVATEFFD-----------QGDRERKELNIEP-TDLMNREKKNKIPSMQVGFIDAICLQ
tr|H2XQX1|H2XQX1_CIOIN              KLVTSEFYD-----------QGDQERALFGTEP-MPMMDRRKIDDLPKMQIGFIDGVCSM
tr|M9MRK1|M9MRK1_DROME              DLVSSEFFE-----------QGDMEKQELNITP-IDIMNREKEDELPMMQVNFIDSICLP
tr|N1PB27|N1PB27_CAPTE              DRIMAEFYR-----------QGDMERE-RKIDL-SPMCDKHTA-TVEKTQVGFIDYIVHP
sp|O60658|PDE8A_HUMAN               ARISEEYFS-----------QTDEEKQ-QGLPVVMPVFDRNTC-SIPKSQISFIDYFITD
sp|P27815|PDE4A_HUMAN               DRIMAEFFQ-----------QGDRERE-RGMEI-SPMCDKHTA-SVEKSQVGFIDYIVHP
sp|P30645|PDE2_CAEEL                ENIYLEFFA-----------QGDLELQ-LGVKP-LEMMDRTNA-YVPTVQIDFLFKIGVP
sp|P51160|PDE6C_HUMAN               LMVANEFWE-----------QGDLERTVLQQQP-IPMMDRNKRDELPKLQVGFIDFVCTF
sp|P91119|PDE5_CAEEL                KVIFEEFYD-----------QGDAERL-SGKEP-IPMMDRQQAHMLPQMQVGFMRGICMP
tr|Q005X2|Q005X2_STRPU              TLLIREFFR-----------QGDRERE-MGLPI-SPLCDRNST-LLAESQIGFIDFIVDP
sp|Q13946|PDE7A_HUMAN               EKVTEEFFH-----------QGDIEKK-YHLGV-SPLCDRHTE-SIANIQIGFMTYLVEP
sp|Q14432|PDE3A_HUMAN               DGIVNEFYE-----------QGDEEAS-LGLPI-SPFMDRSAP-QLANLQESFISHIVGP
sp|Q22000|PDE4_CAEEL                QRIMEEYWR-----------QGDKEKE-LGLEI-SPMCDRGNV-TIEKSQVGFIDYIVHP
tr|Q3SBD3|Q3SBD3_STRPU              ELVFSEFFQ-----------QGDLEREKLKEEP-MAMMDRKKKDELPKMQVGFIDGICMP
sp|Q8I0P7|PDE3_CAEEL                DRICEEFYE-----------QGDDERR-RGLPI-TPYMDRGDA-QVAKLQDSFIAHVVSP
sp|Q9N2V9|PDE6_CAEEL                HRIVEEYFE-----------QTREEKE-KGLPVTMEVFDRNTC-NVPITQCGFIDMFARE
tr|R7TD81|R7TD81_CAPTE              EKISEEFYE-----------QGDEEAS-LGLTI-SPYMNRKHP-QLAKLQESFINHLVAP
tr|R7TJ09|R7TJ09_CAPTE              QLVASEFFE-----------QGDLERDKLGQQP-IAMMDRKKKDDLPKMQVDFIDCVCTP
tr|R7U113|R7U113_CAPTE              NLIANEFFE-----------QGDLEKHQLHIRP-IDMMDREKKDELPTMQVKFIDSICMP
tr|R7U408|R7U408_CAPTE              ERIANEYCD-----------QTEEEKK-LGLPVVMPVFDRRTC-NVPKTQIGFIDFFIND
tr|R7U5L5|R7U5L5_CAPTE              DCLLEEFFN-----------QSDLEKL-EGLPV-APFMDRDKV-TKPSSQIGFIKFVLLP
tr|R7UJM9|R7UJM9_CAPTE              HVIFEEFYA-----------QGDAERR-QGITP-IAMMDREKNDELPQLEVGFLVGICLP
tr|R7UJV1|R7UJV1_CAPTE              DLVVTEFLD-----------QGDKEKTMLKIQP-QAFMDREKQDELPRLQLEWIDGICLP
tr|R7UR98|R7UR98_CAPTE              DCLLEEYFN-----------QSDREKQ-EGLPV-APFMDRDKV-TKPTAQIGFIKFVLIP
tr|R7V1J2|R7V1J2_CAPTE              ELLIEEFFRQATFMTGVLLQQGDREAE-MGLPI-SPLCDRKNT-MVAESQIGFIDFIVDP
tr|R7VEB4|R7VEB4_CAPTE              ELIYQEFFS-----------QGDLEKA-TGRDV-QEMMDRDRA-CIPLLQIDFLNKIALP
                                      :  *:             :                 :          :  :   .   

tr|A0A0A0MS69|A0A0A0MS69_HUMAN      TFTVLTDMTEKIV-SPLID---
tr|A0A0B4KFZ3|A0A0B4KFZ3_DROME      LYRVLCDTFPWI--TPLYEG--
tr|A0A0S2Z475|A0A0S2Z475_HUMAN      MFETVTKLFPM-----VEEIM-
tr|A0A140VJR0|A0A140VJR0_HUMAN      LWETWADLVHPDA-QDILDTL-
tr|A0A1B1UZP3|A0A1B1UZP3_HUMAN      CYTTLTQILPPT--EPLLKAC-
tr|A0A2R8Y4E6|A0A2R8Y4E6_HUMAN      MFDAWDAFAHL---PALMQHL-
tr|A0A7M7G3V0|A0A7M7G3V0_STRPU      LYESLVHVSVKF--RPMLDGV-
tr|A0A7M7GFV0|A0A7M7GFV0_STRPU      LWETWADLVYPDA-QEILDHL-
tr|A0A7M7HEY9|A0A7M7HEY9_STRPU      MFEAWDSFADC---PELMEHL-
tr|A0A7M7NAH3|A0A7M7NAH3_STRPU      MFEVVAKLFTQ-----LND---
tr|A0A7M7ND94|A0A7M7ND94_STRPU      VYESLTKVNDKM--KPLLDMC-
tr|A0A7M7NHQ3|A0A7M7NHQ3_STRPU      LYRVLGQTFPQT--KTVVDAV-
tr|A0A7M7NM61|A0A7M7NM61_STRPU      LFKNWARFMPSALSQSMLHNM-
tr|A0A7M7NS84|A0A7M7NS84_STRPU      CYDLLAQLVPSA--KPMYEG--
tr|A0A7M7NZI9|A0A7M7NZI9_STRPU      L---------------------
tr|A0A7M7P077|A0A7M7P077_STRPU      LFESLGLLFPK-----LDEHI-
tr|A0A7M7T2Y9|A0A7M7T2Y9_STRPU      CFSDIADLLPES--QPLLSGC-
tr|A0A9J7HGU5|A0A9J7HGU5_BRAFL      LYEALVKVEPRL--APLRDGV-
tr|A0A9J7HKK3|A0A9J7HKK3_BRAFL      TFQVMGDMLEKI----------
tr|A0A9J7HKP9|A0A9J7HKP9_BRAFL      SFEIMSDMLDKV----------
tr|A0A9J7HL54|A0A9J7HL54_BRAFL      MFDAWDAFVDT---PSLITHL-
tr|A0A9J7HN95|A0A9J7HN95_BRAFL      L---------------------
tr|A0A9J7HT16|A0A9J7HT16_BRAFL      MFETVAKLFPC-----VEDAM-
tr|A0A9J7HTN3|A0A9J7HTN3_BRAFL      LYKVMAEKWPSL--HPLYEGC-
tr|A0A9J7KMB7|A0A9J7KMB7_BRAFL      LFVQWERFSPTHLARHMINHL-
tr|A0A9J7KQ16|A0A9J7KQ16_BRAFL      CYRILAKVIPGC--EPMVEG--
tr|A0A9J7KSG2|A0A9J7KSG2_BRAFL      VYKYLAKALPSL--SPLLKGC-
tr|A0A9J7LEG2|A0A9J7LEG2_BRAFL      LYRILGDLLPGS--ECVFEAV-
tr|A0A9J7MD40|A0A9J7MD40_BRAFL      LWETWADLVHPDA-QSILDQL-
tr|A1E5M1|A1E5M1_HUMAN              LFREWAHF--------------
tr|A2VEF5|A2VEF5_DROME              LFEALGELVPE-----LTELI-
tr|A7E2E5|A7E2E5_HUMAN              LCNSYDAAG---L-LP------
tr|B3KX78|B3KX78_HUMAN              TFSVLTDVAEKSV-QPLAD---
tr|B4DG71|B4DG71_HUMAN              LWETWADLVQPDA-QDILDTL-
tr|B4DHV7|B4DHV7_HUMAN              VYKEFSRFHEEI--LPMFDRL-
tr|B4DIM1|B4DIM1_HUMAN              IYKLLQDLFPKA--AELYERV-
tr|B5BM35|B5BM35_CAEEL              TMVVCGELLVKMV-EPLVSL--
tr|B7YZV1|B7YZV1_DROME              SMGVMSDMLE------------
tr|B7Z226|B7Z226_HUMAN              TFSLLTDSTEKI----------
tr|B7Z2S3|B7Z2S3_HUMAN              LWETWADLVHPDA-QDLLDTL-
tr|C3XQ86|C3XQ86_BRAFL              LFEAAACIFPE-----MQPHI-
tr|C9QPC1|C9QPC1_DROME              LWETWADLVHPDA-QDILDTL-
tr|E1JGU6|E1JGU6_DROME              MMHAWESFIDM---PQLITYMQ
tr|E9LCZ2|E9LCZ2_HUMAN              LYQALVKVNVKL--KPMLDSV-
tr|F1T0K3|F1T0K3_HUMAN              VYKEFSRFHEEI--TPMLDGI-
tr|F6QW33|F6QW33_CIOIN              MYDELCRLATD-----ARVY--
tr|F6YN13|F6YN13_CIOIN              MFEAWHEFCGM---EDVMNNL-
tr|F7A9J1|F7A9J1_CIOIN              IVQSMYK---------------
tr|F7AP89|F7AP89_CIOIN              LLETWADLVNPYA-QDIINQL-
tr|F7BQ75|F7BQ75_CIOIN              CFESLARVLPSC--EPL-----
tr|G5E9C5|G5E9C5_HUMAN              LYEALTHVSEDC--FPLLDGC-
tr|H2XQX1|H2XQX1_CIOIN              AYEMMADFCPGY--APLRDGM-
tr|M9MRK1|M9MRK1_DROME              IYEAFATLSDKL--EPLVEGV-
tr|N1PB27|N1PB27_CAPTE              LWETWADLVHPDC-QDILDTL-
sp|O60658|PDE8A_HUMAN               MFDAWDAFVDL---PDLMQHL-
sp|P27815|PDE4A_HUMAN               LWETWADLVHPDA-QEILDTL-
sp|P30645|PDE2_CAEEL                VFQLLASVVPE-----------
sp|P51160|PDE6C_HUMAN               VYKEFSRFHKEI--TPMLSGL-
sp|P91119|PDE5_CAEEL                CYDLIARIFPKN--DKMRERC-
tr|Q005X2|Q005X2_STRPU              SMNICGDMIDRI----------
sp|Q13946|PDE7A_HUMAN               LFTEWARF--------------
sp|Q14432|PDE3A_HUMAN               L---------------------
sp|Q22000|PDE4_CAEEL                LYETWADLVYPDA-QNILDQL-
tr|Q3SBD3|Q3SBD3_STRPU              VYKMFAELWPDL--KPL-----
sp|Q8I0P7|PDE3_CAEEL                LATAMNECG---L-LPIL----
sp|Q9N2V9|PDE6_CAEEL                AFATFTEFAKL---GELSDQL-
tr|R7TD81|R7TD81_CAPTE              LCNAIA----------------
tr|R7TJ09|R7TJ09_CAPTE              VYKMMRDIQPEL--HEMYDGC-
tr|R7U113|R7U113_CAPTE              VYQAFARLDTKF--APLLDGC-
tr|R7U408|R7U408_CAPTE              MFDAWDAFCD------------
tr|R7U5L5|R7U5L5_CAPTE              LFEALGELFPV-----ITD---
tr|R7UJM9|R7UJM9_CAPTE              CYELMAQILPES--KPMVQG--
tr|R7UJV1|R7UJV1_CAPTE              LYKTWQQLNPQL--LGVVDQV-
tr|R7UR98|R7UR98_CAPTE              MFDTVAKLFPP-----LENVM-
tr|R7V1J2|R7V1J2_CAPTE              SFQVMGDMLERVV-TPLQQ---
tr|R7VEB4|R7VEB4_CAPTE              VFRLLAKIFPDA--SEVLQAV-
                                                          
